# Supplementary material for: R-Spondin chromosome rearrangements drive Wnt-dependent tumour initiation and maintenance in the intestine
Source: Nat Commun. 2017 Jul 11;8:15945. doi: 10.1038/ncomms15945 (PMC5508203; doi:10.1038/ncomms15945)
Supplement: Supplementary Data 1 [file ncomms15945-s2.xlsx]

## Sheet: Supp Table 2
Gene symbol	baseMean	log2FC	lfcSE	stat	pvalue	padj
Sox17	2451.77	-13.3354	0.755936	-17.641	1.19e-69	7.24e-68
Cdh13	909.334	-11.6629	0.700807	-16.6421	3.45e-62	1.75e-60
Tacstd2	1084.56	-11.3133	0.588618	-19.2202	2.51e-82	2.04e-80
Ifitm1	4756.01	-10.8484	0.307256	-35.3074	4.52e-273	8.54e-270
Cyp1b1	257.711	-10.4375	0.831655	-12.5502	3.96e-36	8.59e-35
Efemp1	331.048	-10.307	0.732316	-14.0745	5.45e-45	1.63e-43
Robo1	971.537	-10.2156	0.478453	-21.3514	3.79e-101	4.27e-99
Col4a1	714.506	-10.0587	0.630373	-15.9568	2.56e-57	1.15e-55
Krt4	1925.54	-9.72046	0.470816	-20.646	1.06e-94	1.1e-92
Col4a2	565.873	-9.41457	0.748798	-12.5729	2.98e-36	6.48e-35
Cdh5	94.4983	-9.18533	0.870436	-10.5526	4.94e-26	6.87e-25
Tex15	357.952	-9.12294	0.533963	-17.0853	1.91e-65	1.04e-63
Sftpd	172.589	-9.01894	0.705681	-12.7805	2.11e-37	4.82e-36
Wnt7b	87.5841	-9.01423	0.887677	-10.1549	3.15e-24	4e-23
Flt1	82.3664	-9.00668	0.877783	-10.2607	1.06e-24	1.38e-23
Ano3	198.312	-8.92698	0.650962	-13.7135	8.43e-43	2.35e-41
Fzd10	109.477	-8.86738	0.762061	-11.636	2.7e-31	4.86e-30
Fn1	271.095	-8.86185	0.588109	-15.0684	2.61e-51	9.67e-50
Psapl1	175.419	-8.77921	0.643549	-13.6419	2.26e-42	6.22e-41
Serpinb11	238.187	-8.76352	0.552776	-15.8537	1.33e-56	5.83e-55
Ptn	138.123	-8.69258	0.869826	-9.99347	1.63e-23	1.99e-22
Kcnq5	64.5604	-8.66561	0.895764	-9.67399	3.89e-22	4.46e-21
Irx5	176.04	-8.57113	0.587487	-14.5895	3.28e-48	1.09e-46
Ccdc80	126.256	-8.52925	0.736593	-11.5793	5.25e-31	9.29e-30
Hip1	190.897	-8.43054	0.567611	-14.8527	6.68e-50	2.37e-48
Stra6	52.7968	-8.3242	0.922058	-9.02785	1.75e-19	1.77e-18
Lama1	45.7549	-8.25635	0.90882	-9.08469	1.04e-19	1.06e-18
Syt16	201.441	-8.20296	0.496527	-16.5207	2.6e-61	1.29e-59
Amotl1	453.839	-8.15435	0.412249	-19.7802	4.41e-87	3.96e-85
Wnt6	481.916	-8.11681	0.320742	-25.3064	2.72e-141	6.17e-139
Msln	3110.63	-8.11081	0.531893	-15.2489	1.67e-52	6.42e-51
Ly6c1	150.4	-8.09885	0.581746	-13.9216	4.68e-44	1.36e-42
Pdgfd	100.769	-8.07865	0.630449	-12.8141	1.37e-37	3.15e-36
Col4a5	43.6132	-8.02626	0.942588	-8.51513	1.66e-17	1.49e-16
Muc5ac	42.0997	-7.99076	0.942956	-8.47416	2.37e-17	2.09e-16
Lifr	78.6563	-7.98749	0.720798	-11.0814	1.54e-28	2.42e-27
Sox21	1705.06	-7.98155	0.59768	-13.3542	1.12e-40	2.88e-39
Prex2	87.7036	-7.97187	0.914194	-8.7201	2.78e-18	2.61e-17
Lipf	42.2876	-7.96957	0.947345	-8.41253	4.01e-17	3.5e-16
Thbs2	40.066	-7.96389	0.93918	-8.47962	2.26e-17	2e-16
Pcdh7	45.3625	-7.89848	0.971289	-8.13196	4.22e-16	3.46e-15
Prom2	165.704	-7.83639	0.557945	-14.0451	8.26e-45	2.45e-43
Prkcq	57.7247	-7.80583	1.02036	-7.65008	2.01e-14	1.47e-13
Slco5a1	251.527	-7.77469	0.421236	-18.4569	4.59e-76	3.32e-74
Tnni2	98.8184	-7.75652	0.609718	-12.7215	4.49e-37	1.01e-35
Smim10l2a	67.5997	-7.72904	0.745591	-10.3663	3.53e-25	4.71e-24
Sdpr	28.2975	-7.63966	0.937818	-8.14622	3.75e-16	3.09e-15
Tmprss13	26.8334	-7.59379	0.937296	-8.1018	5.42e-16	4.39e-15
Dnah7b	40.812	-7.58812	0.794674	-9.54872	1.31e-21	1.47e-20
Slc6a15	46.6477	-7.58521	0.837767	-9.05408	1.38e-19	1.4e-18
Ly6d	327.941	-7.56955	0.398169	-19.0109	1.39e-80	1.08e-78
Mfap3l	175.133	-7.52904	0.509919	-14.7652	2.46e-49	8.51e-48
Peg10	47.0543	-7.48582	0.865085	-8.65327	5e-18	4.62e-17
Frmpd1	133.331	-7.44438	0.503742	-14.7782	2.03e-49	7.07e-48
Zfp365	200.394	-7.42826	0.452377	-16.4205	1.36e-60	6.67e-59
Wnt10a	26.6029	-7.42249	0.967605	-7.67099	1.71e-14	1.26e-13
St6gal1	376.139	-7.4185	0.306346	-24.2161	1.51e-129	2.61e-127
Dtna	173.834	-7.38686	0.497076	-14.8606	5.94e-50	2.1e-48
Hmcn1	22.8443	-7.35598	0.953621	-7.71374	1.22e-14	9.1e-14
Ptprt	720.773	-7.31521	0.258838	-28.2618	1.02e-175	4.06e-173
Ppp2r2b	22.4054	-7.31252	0.958241	-7.63119	2.33e-14	1.69e-13
Abca12	84.2508	-7.3098	0.581422	-12.5723	3e-36	6.52e-35
Stk26	501.931	-7.29951	0.581896	-12.5443	4.27e-36	9.21e-35
Tmeff1	216.114	-7.28719	0.408006	-17.8605	2.4e-71	1.52e-69
Gbx2	24.2278	-7.26738	0.98016	-7.41449	1.22e-13	8.51e-13
Runx2	44.7638	-7.2663	0.723635	-10.0414	1e-23	1.24e-22
Rptn	22.812	-7.2615	0.971143	-7.47728	7.59e-14	5.36e-13
Hs6st2	472.693	-7.25887	0.248717	-29.1853	2.98e-187	1.41e-184
Cav1	28.2869	-7.22171	1.01214	-7.13508	9.67e-13	6.26e-12
Sbspon	61.0027	-7.21611	0.718872	-10.0381	1.04e-23	1.28e-22
Bex4	34.5314	-7.20119	0.85536	-8.4189	3.8e-17	3.32e-16
Fscn1	105.355	-7.12018	0.502032	-14.1827	1.17e-45	3.59e-44
Rassf8	98.317	-7.11902	0.553603	-12.8594	7.61e-38	1.77e-36
Ecscr	321.964	-7.11607	0.278329	-25.5671	3.54e-144	8.74e-142
Bend5	78.718	-7.07862	0.518941	-13.6405	2.3e-42	6.33e-41
Cd200r2	20.3802	-7.07585	0.986037	-7.17605	7.18e-13	4.7e-12
Igf1	20.889	-7.03281	0.997643	-7.04942	1.8e-12	1.13e-11
Armcx4	56.5403	-7.01245	0.605947	-11.5727	5.67e-31	1e-29
Kirrel	159.415	-6.9793	0.468938	-14.8832	4.24e-50	1.51e-48
Enah	232.945	-6.97178	0.602025	-11.5806	5.17e-31	9.16e-30
Crnde	73.0303	-6.96757	0.524045	-13.2958	2.45e-40	6.25e-39
Ly6g	84.3628	-6.93883	0.947295	-7.32488	2.39e-13	1.62e-12
Msn	80.4054	-6.93857	0.839631	-8.26383	1.41e-16	1.19e-15
Tgm1	131.792	-6.93374	0.452748	-15.3148	6.09e-53	2.37e-51
Aldh3a1	27.6783	-6.90433	0.862197	-8.00784	1.17e-15	9.24e-15
Ly6a	2287.6	-6.89829	0.279943	-24.6418	4.51e-134	8.38e-132
Anxa1	3095.88	-6.88574	0.273053	-25.2176	2.57e-140	5.66e-138
Pxdn	38.561	-6.85884	0.809234	-8.47572	2.34e-17	2.07e-16
Jakmip3	74.4393	-6.80726	0.860253	-7.91309	2.51e-15	1.94e-14
Anxa8	87.7263	-6.80723	0.551135	-12.3513	4.79e-35	9.99e-34
9530003J23Rik	20.5112	-6.78923	1.03661	-6.54944	5.78e-11	3.26e-10
Gulp1	81.4954	-6.74324	0.51788	-13.0209	9.31e-39	2.24e-37
Npy	16.3476	-6.72804	1.01324	-6.64015	3.13e-11	1.81e-10
Gabra4	14.2286	-6.71922	0.991648	-6.77581	1.24e-11	7.36e-11
Prox1	4593.33	-6.71908	0.260762	-25.767	2.08e-146	5.41e-144
Palm3	39.7633	-6.71413	0.70248	-9.55776	1.2e-21	1.35e-20
Igfbp1	80.9238	-6.71206	0.65002	-10.3259	5.38e-25	7.12e-24
T	13.3075	-6.70049	0.984139	-6.80848	9.86e-12	5.92e-11
Zc3h12c	571.647	-6.67899	0.196074	-34.0637	2.55e-254	3.4e-251
Cdkn2a	149.474	-6.67369	0.396953	-16.8123	1.98e-63	1.04e-61
Lrrn3	91.5408	-6.66781	0.817369	-8.15765	3.42e-16	2.81e-15
Il33	623.645	-6.65326	0.338113	-19.6776	3.35e-86	2.98e-84
Gjb4	45.6417	-6.64817	0.653545	-10.1725	2.63e-24	3.35e-23
Rbpms	586.493	-6.61632	0.188593	-35.0825	1.25e-269	2.18e-266
Fer1l4	194.304	-6.6146	0.415205	-15.9309	3.87e-57	1.73e-55
Lhx6	20.75	-6.60317	0.858812	-7.68873	1.49e-14	1.1e-13
Ism1	15.2352	-6.57383	1.02951	-6.3854	1.71e-10	9.25e-10
Atp10a	35.6467	-6.57049	0.704009	-9.33297	1.03e-20	1.1e-19
Igfbp3	220.824	-6.56063	0.605964	-10.8268	2.57e-27	3.8e-26
Elk3	337.058	-6.55935	0.299443	-21.9051	2.32e-106	2.86e-104
Ephb6	83.8974	-6.55452	0.453521	-14.4525	2.42e-47	7.74e-46
Isx	1145.12	-6.55055	0.835798	-7.83748	4.6e-15	3.51e-14
Frem1	14.7518	-6.54846	1.02865	-6.36607	1.94e-10	1.04e-09
Zfp750	92.3869	-6.53175	0.484641	-13.4775	2.12e-41	5.64e-40
Rassf9	40.498	-6.52923	0.626197	-10.4268	1.87e-25	2.54e-24
Rbm11	46.8578	-6.51539	0.59148	-11.0154	3.22e-28	5.02e-27
Tlr4	313.831	-6.4976	0.882962	-7.35887	1.85e-13	1.27e-12
Plxdc2	11.2527	-6.46991	1.00005	-6.46962	9.83e-11	5.43e-10
Car1	15.5109	-6.46544	1.05027	-6.15598	7.46e-10	3.83e-09
Gm37587	10.3802	-6.42998	0.99326	-6.47361	9.57e-11	5.29e-10
Flnc	47.5674	-6.41648	0.789075	-8.13164	4.24e-16	3.47e-15
Dse	11.6364	-6.41341	1.01623	-6.31095	2.77e-10	1.48e-09
C77370	157.299	-6.41004	0.443688	-14.4472	2.61e-47	8.35e-46
Efna5	30.5393	-6.39424	0.697085	-9.17282	4.61e-20	4.8e-19
Nkd1	2766.04	-6.383	0.450132	-14.1803	1.21e-45	3.72e-44
Klhl13	84.226	-6.36756	0.507757	-12.5406	4.48e-36	9.64e-35
Ascl1	11.3527	-6.35146	1.02307	-6.20823	5.36e-10	2.78e-09
9430020K01Rik	153.375	-6.33871	0.332908	-19.0404	7.89e-81	6.2e-79
Notum	771.752	-6.33513	0.570896	-11.0968	1.3e-28	2.05e-27
Lrrc8c	133.779	-6.33446	0.347576	-18.2247	3.29e-74	2.23e-72
Dkk3	125.106	-6.33113	0.904414	-7.00026	2.55e-12	1.6e-11
Notumos	79.0655	-6.31743	0.576043	-10.9669	5.51e-28	8.49e-27
Slc12a4	95.5722	-6.3131	0.409483	-15.4173	1.25e-53	5.02e-52
Serpinb6b	36.3822	-6.31023	0.838175	-7.52853	5.13e-14	3.66e-13
Ptpn13	80.2327	-6.2705	0.52822	-11.871	1.67e-32	3.17e-31
Rasgrp3	133.807	-6.27049	0.358448	-17.4935	1.61e-68	9.42e-67
Tacr1	11.459	-6.26939	1.03919	-6.03298	1.61e-09	8.05e-09
Adam28	10.9057	-6.25661	1.03439	-6.0486	1.46e-09	7.33e-09
Bex1	1571.21	-6.25034	0.571593	-10.9349	7.85e-28	1.2e-26
S100a7a	26.4771	-6.22172	0.866724	-7.17844	7.05e-13	4.62e-12
Fermt2	67.23	-6.22129	0.480311	-12.9526	2.27e-38	5.42e-37
Gpnmb	11.2043	-6.21064	1.04625	-5.93609	2.92e-09	1.43e-08
Mcam	986.958	-6.20674	0.2473	-25.098	5.23e-139	1.11e-136
Pcdh18	19.9859	-6.20322	0.74849	-8.28764	1.16e-16	9.77e-16
Spp1	48.6755	-6.17373	1.1761	-5.24933	1.53e-07	6.31e-07
5930412G12Rik	8.80412	-6.17261	1.01574	-6.07694	1.22e-09	6.19e-09
Slco4c1	9.31131	-6.16462	1.02622	-6.00709	1.89e-09	9.37e-09
Dlx3	51.8592	-6.1511	0.921597	-6.6744	2.48e-11	1.45e-10
Spin4	25.2612	-6.14405	0.705165	-8.71291	2.96e-18	2.77e-17
Loxl4	35.8343	-6.13451	0.753486	-8.1415	3.9e-16	3.21e-15
Hacd4	257.917	-6.13271	0.315867	-19.4155	5.71e-84	4.89e-82
Zfp57	89.93	-6.11432	0.420855	-14.5283	8.02e-48	2.61e-46
Gm7357	67.9253	-6.10427	0.470206	-12.9821	1.55e-38	3.71e-37
Ggta1	47.3766	-6.09213	1.00084	-6.08703	1.15e-09	5.83e-09
Irs1	201.747	-6.09027	0.332477	-18.3179	5.96e-75	4.12e-73
D130058E05Rik	13.3337	-6.0894	0.856788	-7.10724	1.18e-12	7.61e-12
Nebl	617.793	-6.07813	0.243669	-24.9442	2.47e-137	5e-135
Vtcn1	122.73	-6.07649	0.358463	-16.9515	1.88e-64	1e-62
Sv2b	8.86859	-6.06166	1.03707	-5.84496	5.07e-09	2.43e-08
Gm4675	38.5505	-6.05702	0.541951	-11.1763	5.33e-29	8.55e-28
Gm17396	7.90896	-6.03683	1.02383	-5.89635	3.72e-09	1.8e-08
Dusp22	39.5663	-6.03436	0.584533	-10.3234	5.52e-25	7.31e-24
Slc35f1	38.03	-6.03239	0.549843	-10.9711	5.26e-28	8.11e-27
Faxc	258.742	-6.02848	0.26137	-23.0649	1.04e-117	1.54e-115
Ctgf	148.451	-6.02839	0.50813	-11.8639	1.82e-32	3.45e-31
Vstm2b	8.8568	-6.02784	1.04352	-5.77645	7.63e-09	3.58e-08
Adgrg2	108.646	-6.02186	0.428307	-14.0597	6.72e-45	2.01e-43
Gsdma	281.798	-6.02136	0.33855	-17.7857	9.12e-71	5.7e-69
Fhod3	78.2831	-6.01965	0.419262	-14.3577	9.53e-47	3e-45
Dscaml1	73.4569	-5.99523	0.563093	-10.647	1.8e-26	2.55e-25
Gsdmc2	18.3372	-5.98369	0.804263	-7.43996	1.01e-13	7.05e-13
Sec14l5	17.5812	-5.97688	0.77486	-7.71349	1.22e-14	9.11e-14
Gm21817	17.0325	-5.96459	0.759859	-7.84961	4.17e-15	3.19e-14
Susd4	13.8884	-5.96028	0.907895	-6.56494	5.21e-11	2.95e-10
Itgb8	61.7785	-5.95798	0.592856	-10.0496	9.22e-24	1.14e-22
Sema3e	27.9179	-5.93954	0.676324	-8.78208	1.6e-18	1.53e-17
Sh3tc2	90.3991	-5.92444	0.439047	-13.4939	1.7e-41	4.54e-40
Gm13056	40.216	-5.9187	0.534855	-11.066	1.83e-28	2.87e-27
Ust	22.4777	-5.91697	0.721333	-8.20283	2.35e-16	1.95e-15
Tmem40	38.082	-5.90933	0.632159	-9.34786	8.94e-21	9.6e-20
Msx3	7.09546	-5.90296	1.03202	-5.71979	1.07e-08	4.94e-08
Abo	12.1218	-5.90003	0.880194	-6.7031	2.04e-11	1.19e-10
Loxl2	72.3753	-5.89868	0.435491	-13.5449	8.49e-42	2.29e-40
Rtn1	35.0811	-5.8881	0.57087	-10.3143	6.07e-25	8.01e-24
Dact1	258.079	-5.88286	0.368449	-15.9666	2.19e-57	9.87e-56
Serpinb9b	141.844	-5.87981	0.438301	-13.415	4.94e-41	1.29e-39
Hpcal4	37.5767	-5.87885	0.657175	-8.94563	3.7e-19	3.66e-18
Prokr2	12.0346	-5.87806	0.892843	-6.58353	4.59e-11	2.61e-10
Zap70	13.4232	-5.87274	0.923917	-6.35634	2.07e-10	1.11e-09
2700046A07Rik	7.42819	-5.87099	1.04512	-5.61752	1.94e-08	8.77e-08
Ivl	18.057	-5.85622	0.831179	-7.04568	1.85e-12	1.17e-11
Ankrd1	8.37889	-5.85523	1.06623	-5.49153	3.98e-08	1.75e-07
Ptpn14	1314.53	-5.8444	0.32263	-18.1149	2.43e-73	1.63e-71
Gm22	7.59516	-5.84428	1.05386	-5.54559	2.93e-08	1.3e-07
Plekhs1	455.36	-5.84055	0.242361	-24.0986	2.59e-128	4.32e-126
Bcas3os2	7.60109	-5.81988	1.05821	-5.49974	3.8e-08	1.67e-07
Tmem150c	57.3725	-5.81422	0.524058	-11.0946	1.33e-28	2.1e-27
Msantd3	148.699	-5.81001	0.287155	-20.233	5.01e-91	4.74e-89
Zfp185	212.712	-5.80979	0.30927	-18.7855	9.93e-79	7.48e-77
Ltbp1	10.6912	-5.78006	0.875985	-6.59835	4.16e-11	2.38e-10
Evx1	14.0017	-5.77527	0.960777	-6.01105	1.84e-09	9.16e-09
Tgfb2	61.3404	-5.77355	0.42149	-13.6979	1.04e-42	2.9e-41
Pgr	11.001	-5.76704	0.88849	-6.49083	8.54e-11	4.74e-10
Gjb5	15.1501	-5.7648	0.792417	-7.27496	3.47e-13	2.33e-12
Aldh1a2	12.3889	-5.75636	0.938325	-6.13472	8.53e-10	4.36e-09
Bean1	7.71417	-5.75594	1.0717	-5.37087	7.84e-08	3.33e-07
Ces2f	35.9788	-5.7549	0.543513	-10.5883	3.38e-26	4.73e-25
St8sia5	24.27	-5.74974	0.681218	-8.44038	3.16e-17	2.77e-16
4833427F10Rik	6.45102	-5.74533	1.04703	-5.48728	4.08e-08	1.79e-07
Klk6	6.65364	-5.73321	1.05413	-5.43881	5.36e-08	2.32e-07
Evx1os	15.5765	-5.728	1.01723	-5.63097	1.79e-08	8.13e-08
Apcdd1	1404.24	-5.72384	0.435497	-13.1432	1.86e-39	4.61e-38
Mark1	127.414	-5.72261	0.41684	-13.7285	6.85e-43	1.92e-41
Col12a1	51.7765	-5.71358	0.607157	-9.41038	4.94e-21	5.38e-20
Apela	27.2212	-5.69341	0.772451	-7.37058	1.7e-13	1.17e-12
Megf10	6.23592	-5.68941	1.05211	-5.4076	6.39e-08	2.74e-07
Egfl6	103.98	-5.678	0.426744	-13.3054	2.15e-40	5.5e-39
Arhgap40	126.074	-5.67394	0.349732	-16.2237	3.43e-59	1.62e-57
Tigit	6.53005	-5.6721	1.06253	-5.33831	9.38e-08	3.96e-07
Fam43b	5.71039	-5.64176	1.04683	-5.38936	7.07e-08	3.03e-07
Rspo3	11.2287	-5.63184	0.942024	-5.97845	2.25e-09	1.11e-08
Shroom4	207.655	-5.61463	0.725308	-7.74103	9.86e-15	7.37e-14
Limch1	32.5907	-5.60192	0.698885	-8.01551	1.1e-15	8.7e-15
Fat2	58.7602	-5.60096	0.451982	-12.392	2.89e-35	6.07e-34
Cav2	221.485	-5.59405	0.358176	-15.6181	5.48e-55	2.31e-53
Gm25493	5.76069	-5.58708	1.05842	-5.27871	1.3e-07	5.42e-07
Rerg	71.0129	-5.58526	0.870751	-6.4143	1.41e-10	7.71e-10
Epha3	57.8965	-5.57973	0.607386	-9.18646	4.06e-20	4.24e-19
Gja1	80.7854	-5.56881	0.479236	-11.6202	3.25e-31	5.83e-30
C130073F10Rik	5.24182	-5.54076	1.05292	-5.26227	1.42e-07	5.9e-07
Syne1	56.1777	-5.5334	0.428114	-12.9251	3.25e-38	7.69e-37
Trim71	19.425	-5.52728	0.641708	-8.61339	7.09e-18	6.48e-17
Msrb2	23.5449	-5.52556	0.623579	-8.86105	7.93e-19	7.66e-18
Olfml2b	53.3559	-5.52514	0.488427	-11.3121	1.14e-29	1.89e-28
Vgll3	24.7718	-5.52237	0.659349	-8.37549	5.5e-17	4.74e-16
Slc38a4	9.59035	-5.51904	1.1333	-4.86988	1.12e-06	4.25e-06
F2r	144.772	-5.51585	0.920321	-5.9934	2.05e-09	1.02e-08
Hmgcll1	8.45997	-5.51583	1.12073	-4.92164	8.58e-07	3.3e-06
Plau	40.9639	-5.5145	0.491399	-11.222	3.18e-29	5.15e-28
Prox1os	16.6986	-5.5054	0.741947	-7.42021	1.17e-13	8.15e-13
Nphp4	4.96209	-5.50308	1.05115	-5.23531	1.65e-07	6.79e-07
Pygo1	5.12623	-5.5018	1.05704	-5.20491	1.94e-07	7.96e-07
Prickle2	10.1	-5.49633	0.940315	-5.8452	5.06e-09	2.43e-08
Plod2	620.553	-5.48604	0.211149	-25.9819	7.94e-149	2.12e-146
Svopl	9.12634	-5.47085	0.918493	-5.95634	2.58e-09	1.27e-08
Gm38399	12.226	-5.46772	0.79418	-6.88473	5.79e-12	3.53e-11
Slc25a48	326.331	-5.46197	0.371598	-14.6986	6.58e-49	2.24e-47
Casp12	103.792	-5.45936	0.416237	-13.116	2.67e-39	6.57e-38
Prr18	182.381	-5.44367	0.302937	-17.9696	3.37e-72	2.21e-70
Eya2	23.2932	-5.44249	0.665052	-8.18355	2.76e-16	2.28e-15
Gm29539	11.8443	-5.44055	0.792758	-6.86281	6.75e-12	4.1e-11
Ptpn7	4.9495	-5.43711	1.0635	-5.11245	3.18e-07	1.28e-06
Il1r1	79.8256	-5.43601	0.491254	-11.0656	1.84e-28	2.88e-27
Satb1	8.2726	-5.43106	0.901756	-6.02276	1.71e-09	8.55e-09
Chst7	4.72495	-5.42713	1.05858	-5.12678	2.95e-07	1.19e-06
Sema3a	8.12304	-5.41603	0.899631	-6.02027	1.74e-09	8.67e-09
S1pr1	5.07152	-5.39009	1.07637	-5.00766	5.51e-07	2.16e-06
Gspt2	17.7343	-5.38724	0.832704	-6.46958	9.83e-11	5.43e-10
Tdrp	201.216	-5.38191	0.213737	-25.1801	6.62e-140	1.43e-137
Padi3	6.543	-5.37541	1.11264	-4.83121	1.36e-06	5.12e-06
Prss22	44.0398	-5.37454	0.467793	-11.4891	1.5e-30	2.59e-29
Spata6	35.9229	-5.36357	0.582915	-9.20128	3.54e-20	3.7e-19
Col14a1	46.7284	-5.36215	0.661032	-8.11179	4.99e-16	4.05e-15
Rbms3	554.604	-5.35869	0.5547	-9.66054	4.44e-22	5.06e-21
Col18a1	770.363	-5.35579	0.216674	-24.7182	6.82e-135	1.29e-132
1700007K13Rik	36.8408	-5.34951	0.496451	-10.7755	4.49e-27	6.56e-26
Celf2	941.917	-5.34857	0.155792	-34.3314	2.67e-258	3.78e-255
Vwf	607.931	-5.34552	0.295175	-18.1097	2.67e-73	1.78e-71
Enpp2	18.5948	-5.32612	0.738115	-7.21584	5.36e-13	3.55e-12
Crct1	5.05541	-5.32178	1.08814	-4.89072	1e-06	3.84e-06
Casq2	14.4796	-5.31549	0.753814	-7.05146	1.77e-12	1.12e-11
Myadml2os	15.3274	-5.31425	0.77944	-6.81804	9.23e-12	5.54e-11
Zim1	4.59191	-5.30823	1.07645	-4.93122	8.17e-07	3.15e-06
Them5	4.50381	-5.30753	1.07377	-4.9429	7.7e-07	2.97e-06
Arhgef9	85.4183	-5.30609	0.340214	-15.5963	7.71e-55	3.23e-53
A630001G21Rik	4.31676	-5.30469	1.06745	-4.96951	6.71e-07	2.61e-06
Evc2	6.4682	-5.30465	1.12173	-4.72897	2.26e-06	8.33e-06
Cryab	63.9696	-5.30199	0.396841	-13.3605	1.03e-40	2.65e-39
Scml2	33.5188	-5.28608	0.566595	-9.32956	1.06e-20	1.14e-19
Pdgfrl	89.6277	-5.28485	0.526576	-10.0363	1.06e-23	1.3e-22
Fam19a5	4.74225	-5.28225	1.08589	-4.86444	1.15e-06	4.37e-06
Txlnb	4.81442	-5.27892	1.08866	-4.849	1.24e-06	4.71e-06
Ttc9	64.7871	-5.27856	0.445271	-11.8547	2.03e-32	3.84e-31
Spo11	14.8485	-5.27041	0.79384	-6.63913	3.16e-11	1.82e-10
Tceal7	4.64511	-5.26702	1.0851	-4.85396	1.21e-06	4.59e-06
Lor	165.064	-5.26174	0.410766	-12.8096	1.45e-37	3.33e-36
Crip2	353.197	-5.25998	0.218997	-24.0185	1.78e-127	2.87e-125
Kif6	10.2254	-5.25671	0.795585	-6.60735	3.91e-11	2.24e-10
Palmd	6.8116	-5.25558	1.13455	-4.63231	3.62e-06	1.31e-05
Cited1	125.652	-5.25332	0.438976	-11.9672	5.28e-33	1.02e-31
Pkhd1	69.6074	-5.24994	0.421222	-12.4636	1.18e-35	2.51e-34
Fcrl1	13.6216	-5.24806	0.741939	-7.07344	1.51e-12	9.62e-12
Dusp15	5.59948	-5.24672	1.11403	-4.70968	2.48e-06	9.11e-06
Robo3	16.049	-5.2467	0.651111	-8.05807	7.75e-16	6.21e-15
2610307P16Rik	4.47334	-5.24399	1.08458	-4.83505	1.33e-06	5.03e-06
Apba2	10.9123	-5.24363	0.840882	-6.23588	4.49e-10	2.35e-09
Ppic	190.879	-5.23306	0.320407	-16.3326	5.79e-60	2.78e-58
H2afy2	51.6023	-5.2208	0.536275	-9.7353	2.13e-22	2.47e-21
Chst10	4.64002	-5.21744	1.09352	-4.77124	1.83e-06	6.82e-06
Myof	2159	-5.21681	0.576671	-9.04643	1.48e-19	1.5e-18
Sema3f	643.885	-5.21467	0.268696	-19.4073	6.69e-84	5.71e-82
Nkx2-9	4.61515	-5.19994	1.09654	-4.74215	2.11e-06	7.82e-06
Ccdc136	96.9842	-5.19816	0.474117	-10.9639	5.7e-28	8.76e-27
Arap3	19.7423	-5.19738	0.680488	-7.63772	2.21e-14	1.61e-13
Klk10	6.89679	-5.19044	0.909895	-5.70444	1.17e-08	5.38e-08
Dclk2	179.509	-5.19018	0.218744	-23.7272	1.89e-124	2.99e-122
Gm11978	35.504	-5.18921	0.461712	-11.2391	2.62e-29	4.27e-28
Msrb3	67.0906	-5.17971	0.458268	-11.3028	1.27e-29	2.09e-28
2810404F17Rik	55.4253	-5.17421	0.476728	-10.8536	1.92e-27	2.86e-26
Slc4a11	298.063	-5.16361	0.313986	-16.4453	9.06e-61	4.46e-59
Adamts16	51.9914	-5.16321	0.532519	-9.69582	3.14e-22	3.62e-21
Muc6	105.414	-5.15716	0.400516	-12.8763	6.12e-38	1.43e-36
Gm7592	3.93315	-5.15701	1.08114	-4.76997	1.84e-06	6.86e-06
Tnfrsf11b	576.797	-5.14598	0.192525	-26.7289	2.17e-157	6.49e-155
Adam12	4.45616	-5.13757	1.10287	-4.65836	3.19e-06	1.16e-05
Gpr161	140.283	-5.13315	0.292791	-17.5318	8.19e-69	4.87e-67
ENSMUSG00000084141	16.4328	-5.12859	0.759451	-6.75302	1.45e-11	8.57e-11
Syt8	481.023	-5.11991	0.471683	-10.8546	1.9e-27	2.83e-26
Phf24	18.7811	-5.11769	0.702723	-7.28265	3.27e-13	2.2e-12
Cbln2	13.5458	-5.10005	0.81806	-6.23433	4.54e-10	2.37e-09
Thy1	5.06254	-5.09936	1.12456	-4.53453	5.77e-06	2.04e-05
Map6	88.6998	-5.09768	0.413271	-12.3349	5.87e-35	1.22e-33
Otop1	19.3879	-5.08865	0.743045	-6.84838	7.47e-12	4.52e-11
Neb	699.166	-5.08587	0.28252	-18.0018	1.89e-72	1.24e-70
Sox18	5.29762	-5.08565	1.13229	-4.49147	7.07e-06	2.47e-05
Fgd3	269.597	-5.08264	0.275294	-18.4626	4.13e-76	2.99e-74
Bmp8b	537.54	-5.07757	0.244838	-20.7385	1.56e-95	1.63e-93
Adamts20	3.7275	-5.06861	1.08998	-4.65018	3.32e-06	1.2e-05
Map7d2	11.5869	-5.06165	0.730131	-6.93252	4.13e-12	2.55e-11
1700061I17Rik	3.5177	-5.06039	1.08343	-4.67073	3e-06	1.09e-05
Tspan9	1300.98	-5.05926	0.155311	-32.575	9.26e-233	9.14e-230
Tspyl5	82.4538	-5.05564	0.456461	-11.0757	1.65e-28	2.57e-27
Gm6792	3.69621	-5.04992	1.09298	-4.62031	3.83e-06	1.38e-05
Arl4c	780.932	-5.02562	0.309928	-16.2155	3.92e-59	1.85e-57
Sox14	3.49983	-5.02282	1.08984	-4.60875	4.05e-06	1.45e-05
Kif26b	333.719	-5.01926	0.619202	-8.10601	5.23e-16	4.24e-15
Mb	51.4107	-5.0189	0.443375	-11.3198	1.05e-29	1.73e-28
Syde1	153.518	-5.01353	0.294912	-17.0001	8.2e-65	4.41e-63
Arhgdib	3.69396	-5.00977	1.09966	-4.55575	5.22e-06	1.85e-05
Zbtb8b	23.9384	-5.00017	0.542881	-9.21044	3.25e-20	3.4e-19
Nxpe3	296.824	-4.99564	0.201209	-24.8281	4.46e-136	8.64e-134
Maml2	142.1	-4.99021	0.280068	-17.8178	5.14e-71	3.25e-69
Cntn3	3.4735	-4.98427	1.09544	-4.55002	5.36e-06	1.9e-05
Col2a1	13.6284	-4.98116	0.679111	-7.33483	2.22e-13	1.51e-12
Slc16a14	6.60518	-4.96959	0.960321	-5.17493	2.28e-07	9.28e-07
Galnt18	66.3146	-4.96567	0.541582	-9.16882	4.78e-20	4.97e-19
Siglec15	16.769	-4.95407	0.712746	-6.95068	3.64e-12	2.25e-11
Gm28172	6.09051	-4.94005	0.942097	-5.24367	1.57e-07	6.5e-07
Bmp4	53.6967	-4.93619	0.90129	-5.4768	4.33e-08	1.89e-07
Syt9	5.86866	-4.93586	0.931029	-5.30151	1.15e-07	4.81e-07
Tmem178	5.63473	-4.93396	0.923627	-5.34194	9.2e-08	3.88e-07
Sntb1	88.3729	-4.93356	0.365836	-13.4857	1.9e-41	5.05e-40
Murc	5.72476	-4.92216	0.927793	-5.30524	1.13e-07	4.71e-07
Timp2	1217.49	-4.91763	0.194517	-25.2813	5.13e-141	1.15e-138
Gm37509	19.4492	-4.91527	0.71208	-6.90269	5.1e-12	3.12e-11
Gm38391	12.5737	-4.90858	0.656597	-7.47579	7.67e-14	5.42e-13
Mtcl1	361.522	-4.90623	0.2012	-24.3848	2.48e-131	4.42e-129
Glb1l2	17.9382	-4.90326	0.631587	-7.7634	8.27e-15	6.21e-14
Arhgap23	163.298	-4.903	0.316233	-15.5044	3.24e-54	1.33e-52
Meis1	7.02537	-4.90197	1.01487	-4.83012	1.36e-06	5.15e-06
Ptprv	5.92314	-4.90124	0.947795	-5.1712	2.33e-07	9.46e-07
Tph2	3.41375	-4.89481	1.10957	-4.41143	1.03e-05	3.52e-05
Cysrt1	27.3794	-4.89049	0.542663	-9.01202	2.02e-19	2.04e-18
Gabrp	4.80066	-4.8858	1.1506	-4.24631	2.17e-05	7.17e-05
Ccdc102a	31.8946	-4.88316	0.486154	-10.0445	9.72e-24	1.2e-22
Mal	86.8999	-4.88299	0.508868	-9.5958	8.33e-22	9.39e-21
Mug2	3.73934	-4.88196	1.12341	-4.34567	1.39e-05	4.68e-05
BC106179	3.15219	-4.87796	1.10118	-4.42977	9.43e-06	3.25e-05
D730001G18Rik	3.10185	-4.87786	1.09937	-4.43695	9.12e-06	3.15e-05
Tmod2	67.7252	-4.87116	0.385493	-12.6362	1.33e-36	2.94e-35
Clcnka	7.14503	-4.86934	1.01097	-4.8165	1.46e-06	5.49e-06
Myl3	3.19423	-4.85979	1.10602	-4.39395	1.11e-05	3.8e-05
AI481877	42.4089	-4.8563	0.423188	-11.4755	1.75e-30	3.03e-29
Adgrb2	9.90592	-4.85251	0.729305	-6.6536	2.86e-11	1.66e-10
Stac	83.8061	-4.85232	0.329897	-14.7086	5.68e-49	1.94e-47
Cd200r3	6.32118	-4.84805	0.983597	-4.9289	8.27e-07	3.18e-06
Fam198b	85.7417	-4.8418	0.362635	-13.3517	1.16e-40	2.97e-39
Gpr63	7.81473	-4.83667	0.83565	-5.78791	7.13e-09	3.36e-08
Tmem44	509.074	-4.81494	0.176775	-27.2377	2.33e-163	7.64e-161
Mrgprb2	3.16163	-4.81287	1.11385	-4.32095	1.55e-05	5.2e-05
Spock2	385.567	-4.81147	0.497631	-9.66876	4.09e-22	4.68e-21
Pth1r	15.2189	-4.80948	0.695825	-6.91192	4.78e-12	2.93e-11
Gm12248	11.6553	-4.7992	0.670094	-7.16198	7.95e-13	5.19e-12
Uchl1	8.57621	-4.79916	0.90802	-5.2853	1.25e-07	5.23e-07
Sall4	3.21169	-4.79124	1.11979	-4.27871	1.88e-05	6.24e-05
Mdga2	3.13835	-4.78932	1.11712	-4.28719	1.81e-05	6.02e-05
Slfn2	39.7674	-4.78842	0.565593	-8.4662	2.54e-17	2.23e-16
Tnfrsf19	4000.15	-4.78587	0.452912	-10.5669	4.24e-26	5.91e-25
Fbxo43	27.2932	-4.77331	0.611396	-7.80723	5.85e-15	4.44e-14
Casq1	37.2406	-4.76545	0.519392	-9.17505	4.51e-20	4.71e-19
Gm22307	3.00578	-4.76166	1.11551	-4.26859	1.97e-05	6.52e-05
Eva1c	42.2508	-4.75885	0.434302	-10.9575	6.12e-28	9.37e-27
Gm13003	5.16806	-4.74851	0.945743	-5.02094	5.14e-07	2.02e-06
Mpdz	14.1757	-4.73925	0.674818	-7.02301	2.17e-12	1.36e-11
Pkd2l1	14.3336	-4.7372	0.710099	-6.67119	2.54e-11	1.48e-10
Wif1	107.156	-4.73692	0.81513	-5.81124	6.2e-09	2.95e-08
Zeb2	2.9828	-4.73219	1.11922	-4.22811	2.36e-05	7.75e-05
Myh10	287.401	-4.72665	0.224894	-21.0172	4.57e-98	4.96e-96
Gm37711	9.17328	-4.72542	0.736277	-6.41798	1.38e-10	7.53e-10
Hp	9.14053	-4.72521	0.751413	-6.28843	3.21e-10	1.7e-09
Tmem47	3.31158	-4.72039	1.13548	-4.15717	3.22e-05	0.000103975
Kcnj4	11.1858	-4.71401	0.687747	-6.85428	7.17e-12	4.34e-11
Kank4	7.13941	-4.71208	0.846625	-5.56573	2.61e-08	1.16e-07
4932441J04Rik	2.9231	-4.71011	1.12149	-4.19988	2.67e-05	8.72e-05
Cacna1e	5.31804	-4.70938	0.981902	-4.79618	1.62e-06	6.06e-06
C530043A13Rik	7.40161	-4.70236	0.877678	-5.35772	8.43e-08	3.57e-07
Gm14005	4.89217	-4.69714	0.941959	-4.98656	6.15e-07	2.4e-06
Srrm4	5.0431	-4.69695	0.954332	-4.92171	8.58e-07	3.3e-06
Itm2a	15.2055	-4.68911	0.596996	-7.8545	4.01e-15	3.07e-14
Tspan2	78.8667	-4.68615	0.30674	-15.2772	1.08e-52	4.19e-51
Fgf3	3.47391	-4.68583	1.14618	-4.0882	4.35e-05	0.000138236
Tbx1	31.067	-4.67973	0.716723	-6.52934	6.61e-11	3.71e-10
Drd1	7.27325	-4.67833	0.872057	-5.36471	8.11e-08	3.45e-07
Frmd7	6.86684	-4.67773	0.834415	-5.606	2.07e-08	9.34e-08
Cxcl14	3.38617	-4.6747	1.14487	-4.08319	4.44e-05	0.000140959
Cers3	117.955	-4.66737	0.24337	-19.1781	5.64e-82	4.54e-80
Platr7	2.55017	-4.66386	1.11123	-4.19702	2.7e-05	8.82e-05
Procr	13.2735	-4.66226	0.843956	-5.52429	3.31e-08	1.46e-07
2210408F21Rik	3.23993	-4.66092	1.14234	-4.08013	4.5e-05	0.000142665
Gm21814	18.1929	-4.65803	0.656343	-7.09694	1.28e-12	8.18e-12
Gm19589	2.72683	-4.65743	1.12201	-4.15096	3.31e-05	0.000106623
Gna15	37.2407	-4.65742	0.433167	-10.752	5.8e-27	8.41e-26
Abcb1b	164.846	-4.65693	0.400338	-11.6325	2.82e-31	5.06e-30
Tcf7l1	51.1179	-4.64446	0.381179	-12.1845	3.76e-34	7.65e-33
Stc1	227.056	-4.64245	0.599141	-7.74851	9.3e-15	6.97e-14
Alox12e	2.84672	-4.63877	1.13033	-4.10392	4.06e-05	0.000129512
Col9a2	11.7567	-4.63734	0.801398	-5.78656	7.18e-09	3.38e-08
Msx1	604.356	-4.63723	0.606957	-7.64014	2.17e-14	1.59e-13
Peg3	865.659	-4.63125	0.52945	-8.74729	2.19e-18	2.07e-17
Zfp52	206.391	-4.62269	0.201747	-22.9133	3.43e-116	4.83e-114
Mfhas1	156.989	-4.62248	0.259491	-17.8136	5.54e-71	3.49e-69
Gpc1	334.973	-4.61827	0.319265	-14.4653	2.01e-47	6.45e-46
Prkch	176.859	-4.61733	0.31269	-14.7665	2.41e-49	8.36e-48
Cd1d2	2.79712	-4.61657	1.13222	-4.07743	4.55e-05	0.00014423
Shisa4	13.5611	-4.61299	0.741576	-6.22051	4.96e-10	2.58e-09
Entpd3	254.111	-4.61229	0.302009	-15.272	1.17e-52	4.53e-51
Creb5	18.6215	-4.60972	0.580619	-7.93932	2.03e-15	1.58e-14
Vim	2194.17	-4.60152	0.562831	-8.17567	2.94e-16	2.43e-15
Ptges	55.5469	-4.58977	0.645537	-7.11001	1.16e-12	7.47e-12
Panct2	50.6011	-4.58745	0.623895	-7.35293	1.94e-13	1.33e-12
Scara3	12.1785	-4.58394	0.839084	-5.46303	4.68e-08	2.04e-07
Ypel4	15.3082	-4.58093	0.695673	-6.58488	4.55e-11	2.59e-10
Glipr1	376.826	-4.57973	0.260048	-17.6111	2.02e-69	1.22e-67
Frem2	44.6337	-4.57862	0.396699	-11.5418	8.12e-31	1.43e-29
Cxcl2	4.60255	-4.57513	0.962493	-4.75341	2e-06	7.42e-06
Ltbp3	105.702	-4.56772	0.49591	-9.2108	3.24e-20	3.39e-19
Chrnd	2.91363	-4.56731	1.14476	-3.98974	6.61e-05	0.000205267
Plekhh2	13.4374	-4.56486	0.778803	-5.86138	4.59e-09	2.21e-08
Ntng1	5.47877	-4.56193	1.03985	-4.38709	1.15e-05	3.91e-05
Skint4	2.60179	-4.55764	1.13298	-4.02271	5.75e-05	0.000179742
Gm15222	2.79896	-4.5556	1.14225	-3.98828	6.66e-05	0.000206415
Ildr2	11.6175	-4.55496	0.816831	-5.57638	2.46e-08	1.1e-07
Hic1	8.55298	-4.55355	0.784065	-5.80761	6.34e-09	3.01e-08
Gata2	5.54292	-4.54451	1.03464	-4.39237	1.12e-05	3.83e-05
Tmcc2	2.37516	-4.54346	1.12368	-4.04337	5.27e-05	0.000165567
Gpr137b	37.9973	-4.53969	0.489746	-9.26949	1.87e-20	1.98e-19
Adamts17	267.41	-4.53425	0.227358	-19.9432	1.72e-88	1.56e-86
4933431K23Rik	2.38768	-4.53267	1.12613	-4.025	5.7e-05	0.000178151
Serpinb6c	18.8188	-4.53106	0.670069	-6.76208	1.36e-11	8.07e-11
Gria3	5.39362	-4.52552	1.03071	-4.39068	1.13e-05	3.85e-05
Gulo	44.8086	-4.52442	0.621612	-7.27852	3.37e-13	2.27e-12
Itga8	2.56908	-4.52153	1.13774	-3.97412	7.06e-05	0.000218675
Adamts9	2.87205	-4.52006	1.15038	-3.92918	8.52e-05	0.000261015
Aox1	10.346	-4.50737	0.765417	-5.88877	3.89e-09	1.88e-08
Tnnt3	2.4309	-4.49942	1.13458	-3.96571	7.32e-05	0.000225982
Gm37548	2.4226	-4.49722	1.13381	-3.96647	7.29e-05	0.000225325
1500015L24Rik	23.7214	-4.49338	0.553279	-8.12137	4.61e-16	3.75e-15
Gm6970	2.35148	-4.48684	1.13259	-3.96157	7.45e-05	0.000229688
Cldn5	4.51369	-4.48569	1.19426	-3.75605	0.000172615	0.000506438
Sgce	4.60034	-4.48413	0.988354	-4.53696	5.71e-06	2.01e-05
Axl	11.4577	-4.47767	0.678571	-6.59867	4.15e-11	2.37e-10
Tdrd5	22.2688	-4.4758	0.51844	-8.63321	5.97e-18	5.47e-17
Adgrg6	8.39413	-4.4687	1.02103	-4.37666	1.21e-05	4.09e-05
Irak1bp1	11.4966	-4.46481	0.67971	-6.5687	5.08e-11	2.88e-10
Igdcc3	10.598	-4.46192	0.834139	-5.34913	8.84e-08	3.74e-07
5830418P13Rik	2.20786	-4.45914	1.12924	-3.94878	7.85e-05	0.000241776
Pglyrp4	2.27532	-4.45389	1.13413	-3.92715	8.6e-05	0.00026308
Cd109	2.25843	-4.43472	1.13669	-3.90144	9.56e-05	0.00029101
Tmod1	10.2358	-4.43285	0.806609	-5.49566	3.89e-08	1.71e-07
Hrct1	4.02453	-4.4317	0.957571	-4.62807	3.69e-06	1.33e-05
Adcy1	740.722	-4.42888	0.432639	-10.2369	1.36e-24	1.75e-23
Mpped2	2.3579	-4.42502	1.14332	-3.87032	0.000108695	0.000328021
Camkv	38.46	-4.42102	0.596531	-7.41121	1.25e-13	8.72e-13
Tspan33	229.601	-4.42083	0.288108	-15.3443	3.86e-53	1.51e-51
Pabpn1l	4.09261	-4.41399	0.971219	-4.5448	5.5e-06	1.94e-05
H19	17.2695	-4.40432	0.679522	-6.4815	9.08e-11	5.03e-10
Npy4r	2.41762	-4.40309	1.14988	-3.82918	0.00012857	0.000384169
Myom2	3.96397	-4.39958	0.97645	-4.50569	6.62e-06	2.32e-05
Tchh	233.175	-4.39225	0.676245	-6.49505	8.3e-11	4.61e-10
Myo3b	4.32411	-4.38775	1.00184	-4.37967	1.19e-05	4.04e-05
Mamld1	473.996	-4.38233	0.251238	-17.443	3.89e-68	2.26e-66
Spin2c	25.3967	-4.36925	0.458586	-9.52765	1.61e-21	1.79e-20
Oprd1	37.4875	-4.36842	0.400625	-10.904	1.1e-27	1.66e-26
Mgat5b	2.16901	-4.35532	1.14447	-3.80554	0.000141497	0.000420414
Scel	13.3642	-4.35376	0.746866	-5.82937	5.56e-09	2.66e-08
Ccl2	2.06693	-4.34947	1.13982	-3.81592	0.000135678	0.000404024
Zfp248	39.7217	-4.34641	0.371109	-11.712	1.11e-31	2.02e-30
Lrrn1	55.6844	-4.34418	0.563807	-7.70508	1.31e-14	9.7e-14
4921508D12Rik	2.068	-4.34177	1.14118	-3.80465	0.000142005	0.000421758
Htr5a	2.23207	-4.33884	1.15143	-3.76821	0.000164423	0.000483717
Slc36a4	343.162	-4.33768	0.478865	-9.05826	1.33e-19	1.35e-18
Egfros	13.4705	-4.33627	0.5857	-7.40358	1.33e-13	9.21e-13
Klhdc7a	603.775	-4.3346	0.235192	-18.4301	7.54e-76	5.4e-74
Pgf	16.372	-4.33398	0.807067	-5.37004	7.87e-08	3.35e-07
Zfp532	78.9723	-4.32903	0.364996	-11.8605	1.9e-32	3.58e-31
Lef1	155.864	-4.32886	0.357315	-12.115	8.8e-34	1.77e-32
Atg9b	4518.91	-4.3275	0.206735	-20.9326	2.71e-97	2.92e-95
Hmcn2	11.6186	-4.32455	0.771499	-5.60538	2.08e-08	9.37e-08
Slc14a1	1611.45	-4.32284	0.610281	-7.08336	1.41e-12	8.99e-12
Gabrb1	2.00866	-4.31314	1.1422	-3.77618	0.000159251	0.000469718
Plat	662.299	-4.31284	0.502188	-8.58808	8.84e-18	8.04e-17
Lmo1	6.94011	-4.31217	0.778209	-5.54115	3e-08	1.33e-07
Lrrc4	23.7374	-4.30037	0.68198	-6.3057	2.87e-10	1.52e-09
Eln	2.29107	-4.29203	1.16115	-3.69636	0.00021871	0.000633807
Zc4h2	38.0124	-4.28141	0.600106	-7.13443	9.72e-13	6.29e-12
Pla1a	11.7138	-4.27953	0.643541	-6.64996	2.93e-11	1.7e-10
Chrnb1	865.634	-4.2781	0.132643	-32.2526	3.23e-228	2.93e-225
Rps6ka6	399.102	-4.27578	0.223413	-19.1385	1.21e-81	9.61e-80
Gm15589	1.90783	-4.27574	1.14259	-3.74214	0.000182461	0.000534261
Zbtb10	111.182	-4.27459	0.383876	-11.1353	8.44e-29	1.34e-27
Arhgap44	225.076	-4.27307	0.679593	-6.2877	3.22e-10	1.7e-09
Rgs5	33.3462	-4.27016	0.964659	-4.4266	9.57e-06	3.3e-05
Dnase1l3	14.4771	-4.2673	0.55548	-7.68218	1.56e-14	1.15e-13
Rhpn1	14.8153	-4.26576	0.592462	-7.20006	6.02e-13	3.97e-12
Tmem184c	507.378	-4.24936	0.169746	-25.0336	2.63e-138	5.43e-136
Sema3c	2414.66	-4.24374	0.330614	-12.8359	1.03e-37	2.4e-36
Gdf11	267.437	-4.24269	0.300502	-14.1187	2.91e-45	8.78e-44
Mslnl	13.1097	-4.24041	0.660142	-6.42348	1.33e-10	7.28e-10
Edn1	378.884	-4.23647	0.225746	-18.7665	1.42e-78	1.07e-76
Eomes	73.7205	-4.23529	0.465307	-9.10214	8.86e-20	9.11e-19
Prtg	3.53371	-4.21656	0.986195	-4.27559	1.91e-05	6.33e-05
Gcnt1	139.804	-4.21171	0.356258	-11.8221	3e-32	5.61e-31
Rps6ka2	125.512	-4.21037	0.289446	-14.5463	6.17e-48	2.02e-46
Serpinb1b	6.4198	-4.20568	0.777994	-5.4058	6.45e-08	2.77e-07
Basp1	36.6897	-4.19717	0.627826	-6.68524	2.31e-11	1.35e-10
Prkcdbp	5.48263	-4.19412	0.928163	-4.51873	6.22e-06	2.19e-05
Mras	187.58	-4.19101	0.204435	-20.5004	2.13e-93	2.15e-91
Col16a1	87.8255	-4.18944	0.36899	-11.3538	7.1e-30	1.18e-28
Rnf180	13.5798	-4.18869	0.834854	-5.01727	5.24e-07	2.06e-06
Fbxo16	28.7452	-4.18726	0.634587	-6.5984	4.16e-11	2.38e-10
Lrch2	4.00997	-4.18673	1.03935	-4.02824	5.62e-05	0.000175936
Arhgef25	16.619	-4.18223	0.522396	-8.00585	1.19e-15	9.38e-15
Dync1i1	6.58684	-4.18207	0.820719	-5.09562	3.48e-07	1.39e-06
Krt79	7.82027	-4.18025	0.713778	-5.85651	4.73e-09	2.27e-08
Cd1d1	121.395	-4.17581	0.380571	-10.9725	5.18e-28	8e-27
Tmprss11e	1.97704	-4.16968	1.16431	-3.58125	0.000341958	0.000963524
Casp14	25.9472	-4.16087	0.60885	-6.83397	8.26e-12	4.98e-11
Ehd3	10.0126	-4.15488	0.765632	-5.42673	5.74e-08	2.48e-07
Tgfb3	18.7577	-4.15238	0.725131	-5.72639	1.03e-08	4.76e-08
Gm17189	4.75441	-4.15175	0.859835	-4.82854	1.38e-06	5.19e-06
Gjc1	1.81555	-4.15086	1.15794	-3.5847	0.000337472	0.000951472
Spaca6	144.292	-4.15077	0.321313	-12.9182	3.56e-38	8.39e-37
Tmem158	197.677	-4.1442	0.201791	-20.5371	1e-93	1.03e-91
9930111J21Rik2	3.50472	-4.1432	1.00615	-4.11789	3.82e-05	0.000122337
Peg12	3.43111	-4.1368	1.00271	-4.12563	3.7e-05	0.000118429
Taar7d	1.85447	-4.13358	1.16356	-3.55252	0.000381553	0.00106727
Gm7676	6.01053	-4.1318	0.770631	-5.36158	8.25e-08	3.51e-07
Gm10010	7.63771	-4.13138	0.721522	-5.72593	1.03e-08	4.77e-08
Kif1a	383.725	-4.13115	0.308408	-13.3951	6.46e-41	1.68e-39
St6gal2	29.0852	-4.12848	0.55282	-7.46804	8.14e-14	5.74e-13
Hspb8	27.1963	-4.12314	0.41569	-9.91879	3.45e-23	4.17e-22
Cntnap4	8.23666	-4.12311	1.09519	-3.76474	0.000166723	0.000489975
Scube2	9.12092	-4.11764	0.689785	-5.96945	2.38e-09	1.17e-08
Ifitm3	9366.93	-4.11494	0.196762	-20.9133	4.06e-97	4.36e-95
Ctse	66.8271	-4.11062	0.466301	-8.81538	1.19e-18	1.15e-17
Tmem136	13.3485	-4.10873	0.619049	-6.63716	3.2e-11	1.84e-10
Gm12603	12.3109	-4.1076	0.657862	-6.24386	4.27e-10	2.23e-09
Kcna1	2.43976	-4.1075	1.19265	-3.444	0.000573165	0.00156522
Scn5a	4.72636	-4.1046	0.880226	-4.66312	3.11e-06	1.13e-05
Mmp11	125.249	-4.09392	0.295083	-13.8738	9.13e-44	2.62e-42
Unc13c	2.28465	-4.09157	1.18905	-3.44103	0.000579504	0.001581
Esr1	15.1483	-4.08779	0.652422	-6.26556	3.71e-10	1.95e-09
Krt80	120.106	-4.08528	0.303655	-13.4537	2.93e-41	7.74e-40
Ugt8a	88.932	-4.06268	0.541999	-7.49574	6.59e-14	4.68e-13
4833428L15Rik	1.8587	-4.06071	1.17481	-3.45647	0.000547307	0.00149839
Gm10687	3.01397	-4.06026	0.978324	-4.15022	3.32e-05	0.000106938
Clu	1131.15	-4.05643	0.433899	-9.34878	8.87e-21	9.52e-20
Osmr	3.6001	-4.04726	1.04678	-3.86638	0.000110464	0.000332919
Sema4f	4.58761	-4.04533	0.899708	-4.49627	6.92e-06	2.42e-05
4930444P10Rik	5.0519	-4.03703	0.958022	-4.21393	2.51e-05	8.22e-05
Zik1	24.0351	-4.03338	0.752981	-5.35655	8.48e-08	3.6e-07
Srgap3	247.5	-4.03212	0.26074	-15.4642	6.06e-54	2.46e-52
Gm2053	1.56934	-4.02596	1.16202	-3.46462	0.000530973	0.00145648
Gm15482	3.28312	-4.0203	1.02774	-3.91178	9.16e-05	0.000279429
Nxpe4	5.76663	-4.01971	0.803664	-5.00173	5.68e-07	2.23e-06
Cd200r4	1.63778	-4.01717	1.16834	-3.43835	0.000585268	0.00159539
Ly6g6c	6.91599	-4.01283	0.72453	-5.53853	3.05e-08	1.35e-07
Rbms1	552.913	-4.00457	0.176319	-22.7121	3.4e-114	4.7e-112
Gm15136	1.74523	-4.00342	1.17744	-3.40011	0.000673588	0.00182104
Upk2	4.3685	-4.00333	0.907001	-4.41382	1.02e-05	3.48e-05
Rgs9	29.6608	-4.00317	0.542717	-7.37616	1.63e-13	1.12e-12
Fut2	489.9	-4.00166	0.262111	-15.267	1.27e-52	4.87e-51
Gm29502	3.02284	-3.99786	0.99883	-4.00254	6.27e-05	0.00019492
Gsdmc3	1.6813	-3.99675	1.17463	-3.40255	0.000667593	0.00180569
Gas1	73.3437	-3.99661	0.536482	-7.44965	9.36e-14	6.57e-13
Slfn10-ps	25.7247	-3.99506	0.575151	-6.94612	3.75e-12	2.32e-11
Gm37092	3.08905	-3.9924	1.02084	-3.9109	9.2e-05	0.000280407
Gm1673	6.98239	-3.9762	0.757931	-5.24613	1.55e-07	6.42e-07
Ptgs2	12.6087	-3.97109	0.921371	-4.30998	1.63e-05	5.45e-05
Ankrd65	1.55712	-3.96803	1.17069	-3.38949	0.000700228	0.00188834
Ankrd33b	1.55414	-3.96737	1.17068	-3.38896	0.000701585	0.00189177
Uts2	2.88794	-3.96721	0.993873	-3.99166	6.56e-05	0.000203666
Igfbp2	158.836	-3.96465	0.36959	-10.7272	7.59e-27	1.09e-25
Epb41l4a	96.9556	-3.95679	0.211418	-18.7155	3.7e-78	2.76e-76
Gm5532	3.07689	-3.95527	1.03912	-3.80636	0.000141029	0.000419188
Hebp2	215.611	-3.95411	0.2956	-13.3765	8.29e-41	2.15e-39
Stx11	50.2449	-3.95347	0.364402	-10.8492	2.01e-27	2.99e-26
Ikzf1	2.88184	-3.95009	0.996922	-3.96229	7.42e-05	0.000229055
Tpd52l1	265.656	-3.94452	0.255141	-15.4601	6.45e-54	2.61e-52
Cxcl5	7.12982	-3.94352	0.80142	-4.92066	8.63e-07	3.31e-06
Abca4	6.70004	-3.94192	0.774069	-5.09246	3.53e-07	1.42e-06
Sdc2	232.845	-3.94137	0.332944	-11.8379	2.48e-32	4.67e-31
Gm14418	10.1062	-3.93845	0.73589	-5.35196	8.7e-08	3.68e-07
Spag17	35.5715	-3.93749	0.34545	-11.3981	4.27e-30	7.23e-29
Tcerg1l	11.7155	-3.93609	0.75089	-5.2419	1.59e-07	6.56e-07
Cnfn	2.44244	-3.93469	1.21202	-3.2464	0.00116876	0.00304156
Zfpm2	1.72492	-3.93192	1.18602	-3.31523	0.000915684	0.00242554
Rgl3	103.196	-3.92926	0.316092	-12.4308	1.78e-35	3.77e-34
Mvb12b	100.145	-3.92457	0.318568	-12.3194	7.12e-35	1.47e-33
Hist3h2ba	19.4922	-3.92329	0.520862	-7.53231	4.99e-14	3.56e-13
Gucy1a2	1.45749	-3.91425	1.17256	-3.3382	0.000843227	0.00224452
Tgtp2	2.14063	-3.91328	1.20577	-3.24547	0.00117257	0.00305078
Gbp4	2.15195	-3.91011	1.20644	-3.24104	0.00119093	0.00309534
Nfe2l3	191.688	-3.90841	0.283519	-13.7854	3.12e-43	8.86e-42
Sfrp2	2.68381	-3.90353	0.98877	-3.94786	7.89e-05	0.000242607
Ehd2	31.7243	-3.9012	0.528281	-7.38472	1.53e-13	1.06e-12
Krt33a	2.70961	-3.89739	0.99804	-3.90504	9.42e-05	0.000286944
BC100451	5.24387	-3.89663	0.842629	-4.62437	3.76e-06	1.35e-05
Gm30414	286.031	-3.8963	0.274143	-14.2126	7.65e-46	2.36e-44
Il1rn	530.014	-3.89455	0.356959	-10.9104	1.03e-27	1.55e-26
Tns1	7.69898	-3.89355	0.683158	-5.69934	1.2e-08	5.54e-08
Pdgfra	22.7495	-3.89001	0.444775	-8.74601	2.21e-18	2.09e-17
Gm29538	3.86216	-3.8889	0.866844	-4.48627	7.25e-06	2.53e-05
Tmem71	56.6767	-3.88829	0.395221	-9.83827	7.7e-23	9.15e-22
D730048I06Rik	34.2884	-3.88381	0.363359	-10.6886	1.15e-26	1.64e-25
Inhba	1.67558	-3.87064	1.19221	-3.24659	0.00116795	0.00303979
Sepn1	477.051	-3.8673	0.243497	-15.8823	8.4e-57	3.74e-55
Sox2	1.56904	-3.86617	1.18656	-3.25831	0.00112076	0.00292539
Bzrap1	21.1784	-3.86209	0.640426	-6.03051	1.63e-09	8.17e-09
Atp11a	1643.32	-3.8608	0.275992	-13.9888	1.82e-44	5.35e-43
Pappa	1.86726	-3.8553	1.20254	-3.20595	0.00134616	0.00347136
Timp1	8.97267	-3.85407	0.679902	-5.66856	1.44e-08	6.59e-08
Hecw2	9.49566	-3.8494	0.739176	-5.20769	1.91e-07	7.85e-07
Fmnl2	888.189	-3.84907	0.744076	-5.17296	2.3e-07	9.37e-07
Zfp449	4.08234	-3.84891	0.912193	-4.2194	2.45e-05	8.03e-05
1700003M07Rik	2.69023	-3.84379	1.0208	-3.76546	0.000166243	0.00048869
Mt3	57.1598	-3.84371	0.662963	-5.79776	6.72e-09	3.18e-08
Kcng1	1.4135	-3.83992	1.18029	-3.25337	0.00114043	0.0029734
Chrna5	2.76055	-3.83701	1.04159	-3.68379	0.000229794	0.000663724
Nrxn3	10.674	-3.82872	0.716095	-5.34667	8.96e-08	3.79e-07
Gm14317	1.37858	-3.82869	1.18011	-3.24436	0.00117715	0.00306129
Hey2	1.5508	-3.82611	1.19041	-3.21412	0.00130845	0.00337874
Atp8b2	115.753	-3.82538	0.312299	-12.2491	1.7e-34	3.48e-33
Igf2bp1	10.7944	-3.81954	0.589705	-6.47703	9.35e-11	5.18e-10
Upk3a	72.3146	-3.817	0.253892	-15.034	4.4e-51	1.61e-49
Ctxn1	433.734	-3.81659	0.198798	-19.1983	3.82e-82	3.1e-80
41154	97.8944	-3.81305	0.39778	-9.58583	9.17e-22	1.03e-20
Igfbpl1	34.5391	-3.81195	0.384246	-9.9206	3.39e-23	4.1e-22
Qk	4.07572	-3.81085	0.953739	-3.99569	6.45e-05	0.000200398
Rnf150	910.807	-3.80889	0.300613	-12.6704	8.63e-37	1.91e-35
Gm20442	6.12714	-3.80683	0.75318	-5.05434	4.32e-07	1.71e-06
Grhl3	528.374	-3.80428	0.332797	-11.4312	2.92e-30	4.98e-29
Dzip1l	8.73603	-3.80104	0.698317	-5.44314	5.24e-08	2.27e-07
Samd5	232.245	-3.79724	0.292414	-12.9858	1.47e-38	3.54e-37
Tlx2	1.72992	-3.78829	1.20478	-3.14438	0.00166438	0.00422899
Btbd11	68.4008	-3.78752	0.410043	-9.23688	2.54e-20	2.67e-19
Ahnak2	155.705	-3.77892	0.347224	-10.8832	1.39e-27	2.08e-26
Fam81a	14.4612	-3.77854	0.553989	-6.82061	9.07e-12	5.45e-11
Capsl	16.6778	-3.77753	0.663314	-5.69493	1.23e-08	5.68e-08
Icam1	64.6671	-3.77566	0.360271	-10.48	1.07e-25	1.47e-24
Oprk1	1.29762	-3.77235	1.18269	-3.18964	0.00142449	0.0036588
Serpinb7	1.7453	-3.76712	1.20825	-3.11782	0.00182192	0.00459788
Inhbb	9.92185	-3.76275	0.730256	-5.15264	2.57e-07	1.04e-06
Hmha1	43.9611	-3.75977	0.407117	-9.2351	2.58e-20	2.72e-19
Padi4	30.3508	-3.75955	0.597331	-6.29391	3.1e-10	1.64e-09
Kcnn2	6.03618	-3.75954	0.768349	-4.893	9.93e-07	3.8e-06
Rhoj	1.89225	-3.75401	1.21471	-3.09045	0.00199851	0.00500953
Nsg2	4.94551	-3.75394	0.840816	-4.46464	8.02e-06	2.78e-05
Cdh3	14.9819	-3.75331	0.611438	-6.13849	8.33e-10	4.26e-09
Cadm3	1.57115	-3.7474	1.20308	-3.11485	0.00184041	0.00463989
Dpysl3	276.208	-3.7413	0.624611	-5.98981	2.1e-09	1.04e-08
Rmst	1.32093	-3.74006	1.1888	-3.14609	0.00165469	0.00420579
Pla2g2a	1664.42	-3.73786	0.291875	-12.8063	1.51e-37	3.47e-36
Ttc28	25.1851	-3.73682	0.475428	-7.85992	3.84e-15	2.94e-14
Gsap	34.2963	-3.73543	0.470131	-7.94551	1.93e-15	1.51e-14
Tmem221	7.87623	-3.72672	0.683248	-5.45442	4.91e-08	2.14e-07
Lama5	5767.66	-3.72053	0.426473	-8.72395	2.69e-18	2.52e-17
Ramp3	40.228	-3.71518	0.460405	-8.06937	7.07e-16	5.67e-15
Cmtm3	60.4531	-3.71377	0.309885	-11.9843	4.29e-33	8.35e-32
Epha4	725.92	-3.71187	0.249478	-14.8786	4.54e-50	1.62e-48
Pdk4	107.109	-3.70847	0.698014	-5.31289	1.08e-07	4.53e-07
Serpine2	22.988	-3.70843	0.454599	-8.15758	3.42e-16	2.81e-15
A230077H06Rik	1.57073	-3.70241	1.20795	-3.06503	0.0021765	0.00542271
Cd80	16.5125	-3.7011	0.468472	-7.90037	2.78e-15	2.15e-14
Gm11728	1.34748	-3.70003	1.19688	-3.09138	0.00199227	0.00499499
Lca5	172.657	-3.69506	0.200095	-18.4666	3.84e-76	2.79e-74
Gm26574	2.38332	-3.68884	1.01988	-3.61692	0.000298124	0.000846744
Rdx	34.6559	-3.68471	0.516275	-7.13712	9.53e-13	6.17e-12
Gm13816	1.28539	-3.68466	1.19471	-3.08413	0.00204147	0.0051093
Ckap4	399.885	-3.67809	0.267424	-13.7538	4.84e-43	1.37e-41
Fam46b	55.8215	-3.67416	0.34319	-10.7059	9.55e-27	1.37e-25
H1fx	23.2251	-3.66943	0.490761	-7.47703	7.6e-14	5.37e-13
Ackr3	28.7295	-3.6648	0.735374	-4.98358	6.24e-07	2.43e-06
Cd2	1.23254	-3.6608	1.19396	-3.06611	0.00216866	0.0054057
Cep85l	3.4848	-3.66009	0.914353	-4.00293	6.26e-05	0.000194629
Gm16248	1.26189	-3.65864	1.19584	-3.05946	0.00221735	0.00551541
Vsig1	22.1379	-3.65718	0.692478	-5.2813	1.28e-07	5.35e-07
Wwtr1	552.537	-3.6506	0.295961	-12.3347	5.89e-35	1.22e-33
Col22a1	1.30954	-3.6455	1.20128	-3.03468	0.00240787	0.00594888
Cspg4	1.21014	-3.6446	1.19501	-3.04985	0.00228953	0.00567916
Gm37694	1.16219	-3.64067	1.19126	-3.05615	0.00224198	0.00556812
Pvrl4	288.837	-3.6395	0.236115	-15.4141	1.32e-53	5.27e-52
Rarb	47.909	-3.63024	0.31882	-11.3865	4.88e-30	8.24e-29
Tesc	53.3121	-3.62325	0.436511	-8.30047	1.04e-16	8.79e-16
Kcnj15	1.21962	-3.62156	1.19872	-3.02119	0.00251781	0.00620158
Rcan2	23.753	-3.62097	0.494482	-7.32275	2.43e-13	1.65e-12
Adamts4	27.1694	-3.61827	0.46419	-7.79481	6.45e-15	4.88e-14
Ptgds	225.987	-3.61768	0.608841	-5.94191	2.82e-09	1.38e-08
41152	118.833	-3.61638	0.215151	-16.8086	2.11e-63	1.11e-61
Scn1b	4.72349	-3.61435	0.878491	-4.11427	3.88e-05	0.000124168
Adcyap1	1.74204	-3.61423	1.22405	-2.95267	0.00315034	0.00763112
Ltf	76.5817	-3.61361	0.504751	-7.15918	8.12e-13	5.29e-12
1700125G22Rik	1.26104	-3.61347	1.20194	-3.00637	0.00264387	0.00648883
Ebf4	8.51708	-3.60319	0.628675	-5.73141	9.96e-09	4.63e-08
Rab11fip5	23.839	-3.6026	0.689721	-5.22327	1.76e-07	7.23e-07
Gm15513	1.22781	-3.59959	1.20208	-2.99446	0.00274932	0.00672506
Zfp334	41.4987	-3.59907	0.5887	-6.11359	9.74e-10	4.95e-09
Adam8	116.384	-3.59859	0.405028	-8.8848	6.4e-19	6.22e-18
Ttc12	16.2989	-3.59613	0.557202	-6.45392	1.09e-10	5.99e-10
Gpx8	4.25885	-3.59315	1.03596	-3.46841	0.000523549	0.00143768
Hsf2bp	18.3426	-3.59218	0.423115	-8.48984	2.07e-17	1.84e-16
Fam212b	254.028	-3.58638	0.194713	-18.4188	9.29e-76	6.62e-74
1110028F11Rik	224.529	-3.58454	0.22086	-16.23	3.1e-59	1.47e-57
Prkag3	3.25436	-3.58263	0.908687	-3.94264	8.06e-05	0.000247615
Gm16793	1.17052	-3.58257	1.20002	-2.98543	0.00283176	0.00690735
Aspa	228.902	-3.58177	0.592927	-6.04084	1.53e-09	7.68e-09
Igsf9b	56.0388	-3.57892	0.441305	-8.10985	5.07e-16	4.11e-15
Ldoc1l	51.0659	-3.57835	0.474489	-7.54149	4.65e-14	3.32e-13
Clstn2	36.7692	-3.57829	0.425888	-8.40194	4.39e-17	3.82e-16
Gm19426	2.16906	-3.57675	1.02147	-3.50158	0.000462511	0.00128036
Dpysl4	1.3123	-3.57338	1.21047	-2.95206	0.00315661	0.00764468
Arhgef17	1859.05	-3.57303	0.211364	-16.9046	4.16e-64	2.2e-62
Six4	9.1107	-3.57256	0.750528	-4.76007	1.94e-06	7.19e-06
Lamb2	870.428	-3.57056	0.295461	-12.0847	1.27e-33	2.53e-32
Kcnu1	77.7261	-3.56398	0.328395	-10.8527	1.94e-27	2.89e-26
Wwc2	704.715	-3.55929	0.243238	-14.6329	1.73e-48	5.8e-47
Tenm4	335.333	-3.55801	0.313054	-11.3655	6.21e-30	1.04e-28
Tmem45a	1.14423	-3.55701	1.20204	-2.95915	0.00308487	0.00748452
Dmrt2	3.32785	-3.55164	0.975592	-3.6405	0.000272112	0.000777144
Gm12888	115.835	-3.55044	0.438555	-8.09578	5.69e-16	4.6e-15
Gm694	1.07579	-3.54797	1.19773	-2.96225	0.00305395	0.0074148
Grip1	48.5096	-3.54793	0.346093	-10.2514	1.17e-24	1.52e-23
Bicc1	12.2966	-3.54728	0.568665	-6.23791	4.43e-10	2.32e-09
Gpx6	1.08412	-3.54216	1.19907	-2.95409	0.00313596	0.00759954
Plagl1	327.471	-3.54055	0.342229	-10.3456	4.38e-25	5.82e-24
Tmem173	657.026	-3.53848	0.162791	-21.7364	9.29e-105	1.1e-102
Ttc8	33.5885	-3.53406	0.432632	-8.16874	3.12e-16	2.57e-15
Cnga3	14.3011	-3.52962	0.58315	-6.05268	1.42e-09	7.16e-09
Msx2	2.09833	-3.52723	1.02573	-3.43875	0.000584411	0.00159343
Srgap1	136.71	-3.52631	0.241876	-14.579	3.82e-48	1.26e-46
Adgrg5	1.22549	-3.52271	1.21169	-2.90728	0.00364585	0.00875196
Vmn2r78	1.13513	-3.51717	1.20677	-2.91454	0.00356212	0.00856456
Ak1	89.6704	-3.51619	0.342964	-10.2524	1.15e-24	1.5e-23
Sfrp1	1.22865	-3.51498	1.21276	-2.89834	0.0037515	0.00898466
Laptm5	45.8998	-3.5084	0.441251	-7.95104	1.85e-15	1.44e-14
Ascl4	16.8025	-3.50099	0.631947	-5.54	3.02e-08	1.34e-07
Gnai1	65.7186	-3.49703	0.534987	-6.53667	6.29e-11	3.55e-10
Rnf222	1.39859	-3.49399	1.2233	-2.8562	0.00428744	0.0101641
Samd4	28.3222	-3.48928	0.528863	-6.5977	4.18e-11	2.39e-10
Otud1	32.6477	-3.48758	0.384845	-9.06229	1.28e-19	1.3e-18
Prss56	6.73859	-3.48246	0.867164	-4.01592	5.92e-05	0.000184742
Mdfi	101.519	-3.47812	0.29287	-11.876	1.58e-32	2.99e-31
Zfp651	98.339	-3.47478	0.199809	-17.3905	9.74e-68	5.61e-66
Tmem255a	7.97693	-3.47297	0.696407	-4.98698	6.13e-07	2.39e-06
Rnf224	1.99744	-3.47278	1.02929	-3.37396	0.000740963	0.00198802
4930447F24Rik	155.288	-3.47035	0.439512	-7.89592	2.88e-15	2.22e-14
Uts2r	2.181	-3.46718	1.06722	-3.24878	0.001159	0.00301859
Slc39a10	933.759	-3.462	0.243945	-14.1917	1.03e-45	3.17e-44
Tgfbr3	45.1112	-3.46075	0.342913	-10.0922	5.98e-24	7.48e-23
Paqr6	6.07095	-3.45353	0.749463	-4.60801	4.07e-06	1.46e-05
Gm28386	5.99784	-3.45222	0.743615	-4.64249	3.44e-06	1.25e-05
Gm15943	0.983582	-3.44861	1.20416	-2.86392	0.00418435	0.0099322
Robo2	1.35957	-3.44784	1.22647	-2.81119	0.00493583	0.0115922
Tbx2	9.77802	-3.44644	0.817173	-4.21752	2.47e-05	8.1e-05
P4htm	26.852	-3.44574	0.38406	-8.97187	2.92e-19	2.9e-18
Dlgap1	99.9529	-3.43597	0.192263	-17.8712	1.98e-71	1.26e-69
2900041M22Rik	1.94405	-3.43457	1.05229	-3.2639	0.00109891	0.00287363
Fgf15	3.99284	-3.43323	0.881151	-3.89631	9.77e-05	0.000296764
Pls3	2270.02	-3.42506	0.462171	-7.41081	1.26e-13	8.74e-13
Aqp5	1.04553	-3.42301	1.21257	-2.82294	0.00475853	0.011206
Tuba1a	773.124	-3.42242	0.251114	-13.629	2.69e-42	7.39e-41
Lancl3	25.9536	-3.42123	0.471092	-7.26234	3.8e-13	2.55e-12
Zfp521	1.11706	-3.42087	1.21654	-2.81197	0.00492387	0.0115665
Wfdc18	2.29824	-3.42078	1.09266	-3.13068	0.00174404	0.00441509
Fam163a	6.54037	-3.41704	0.874697	-3.90655	9.36e-05	0.000285236
Ntf5	4.82895	-3.41279	0.801356	-4.25877	2.06e-05	6.8e-05
Akap6	1.90595	-3.41062	1.04226	-3.27234	0.00106662	0.00279596
Sox11	9.45839	-3.40979	0.760941	-4.48102	7.43e-06	2.59e-05
Sptbn2	371.382	-3.40713	0.225122	-15.1346	9.58e-52	3.59e-50
Cfi	625.348	-3.40656	0.451039	-7.55268	4.26e-14	3.06e-13
Ppp1r36	2.19559	-3.40375	1.08715	-3.1309	0.0017427	0.00441217
Khdrbs3	69.1462	-3.39672	0.541081	-6.27765	3.44e-10	1.81e-09
Zfp423	2.77446	-3.39604	0.910849	-3.72843	0.000192674	0.000562233
Chst12	25.0653	-3.39345	0.411679	-8.24296	1.68e-16	1.41e-15
Oxct2b	13.5261	-3.39216	0.485156	-6.99189	2.71e-12	1.69e-11
Slc16a2	25.4471	-3.39199	0.523086	-6.48458	8.9e-11	4.94e-10
Oas1f	176.944	-3.39059	0.328041	-10.3359	4.85e-25	6.43e-24
Rdh1	81.3453	-3.38497	0.332546	-10.1789	2.46e-24	3.15e-23
5830432E09Rik	3.71522	-3.38353	0.833586	-4.059	4.93e-05	0.000155535
Slpi	1.03804	-3.38289	1.21699	-2.77971	0.00544076	0.012677
Calcb	1.05883	-3.38108	1.21824	-2.77538	0.00551368	0.0128338
Pinlyp	6.87317	-3.38035	0.795975	-4.2468	2.17e-05	7.16e-05
Gad1os	22.2034	-3.3744	0.539459	-6.25516	3.97e-10	2.08e-09
B4galt2	74.6595	-3.37341	0.283357	-11.9052	1.11e-32	2.12e-31
Samd12	40.7567	-3.37187	0.356983	-9.44548	3.54e-21	3.87e-20
Mamstr	5.49382	-3.37104	0.739075	-4.56116	5.09e-06	1.81e-05
Shank1	9.67324	-3.37064	0.65793	-5.12309	3.01e-07	1.21e-06
Npr2	1.96638	-3.37048	1.05758	-3.18698	0.00143768	0.00369142
Ptp4a3	1853.6	-3.36805	0.186399	-18.0691	5.58e-73	3.7e-71
9330198N18Rik	3.64372	-3.35993	0.861618	-3.89956	9.64e-05	0.000293087
Col8a1	8.52616	-3.35836	0.881206	-3.8111	0.000138352	0.00041177
Gm28856	3.58163	-3.35744	0.844876	-3.97388	7.07e-05	0.000218868
Zdhhc22	4.18234	-3.35129	0.988275	-3.39105	0.00069625	0.00187895
Cep126	24.2482	-3.34652	0.48044	-6.96553	3.27e-12	2.03e-11
Ajuba	1211.02	-3.34638	0.173032	-19.3397	2.49e-83	2.08e-81
Asb4	39.5315	-3.34455	0.493575	-6.77619	1.23e-11	7.34e-11
Gbp9	4.27874	-3.34379	0.95494	-3.50157	0.000462534	0.00128036
1700086D15Rik	0.914071	-3.34005	1.21242	-2.75485	0.00587186	0.0136186
Itga5	123.648	-3.33824	0.461806	-7.22865	4.88e-13	3.23e-12
Gbp2	0.907424	-3.33643	1.2125	-2.75171	0.00592857	0.0137388
Tbx4	0.897952	-3.33106	1.2126	-2.74704	0.00601357	0.0139159
Dnah7c	3.52984	-3.33028	0.862926	-3.85929	0.000113717	0.000342312
Gm12593	1.98874	-3.3292	1.07755	-3.08962	0.00200415	0.00502255
Mrgprb3	0.982811	-3.32508	1.21968	-2.72619	0.0064071	0.0147579
Nt5c1a	3.39551	-3.32105	1.0557	-3.14584	0.00165613	0.00420897
Podxl2	24.0086	-3.31573	0.438211	-7.5665	3.83e-14	2.76e-13
Serpinb8	1.40661	-3.31162	1.23963	-2.67146	0.0075521	0.017168
Casc4	600.539	-3.31083	0.319504	-10.3624	3.68e-25	4.9e-24
Pknox2	0.921561	-3.31075	1.21656	-2.72141	0.0065004	0.0149586
Csf1	90.3963	-3.30673	0.262149	-12.6139	1.77e-36	3.89e-35
Slc22a17	55.8808	-3.3065	0.296295	-11.1595	6.44e-29	1.03e-27
Fbxo32	303.923	-3.30481	0.276872	-11.9362	7.66e-33	1.47e-31
Cxcl1	11.8849	-3.29883	0.685802	-4.81019	1.51e-06	5.66e-06
Chst3	3.68455	-3.2965	0.898973	-3.66697	0.000245446	0.000705874
Cma1	0.893287	-3.29447	1.21691	-2.70724	0.00678451	0.015565
4933428G20Rik	0.954467	-3.29282	1.22187	-2.69491	0.00704084	0.0161009
Ccr5	0.914913	-3.29149	1.21851	-2.70124	0.00690825	0.0158201
Aldh1a3	39.4945	-3.29107	0.345169	-9.53466	1.5e-21	1.68e-20
Sh2d4b	13.5785	-3.28689	0.470245	-6.98973	2.75e-12	1.72e-11
Bace2	602.812	-3.28648	0.211955	-15.5055	3.18e-54	1.31e-52
Npnt	1151.91	-3.28644	0.255185	-12.8787	5.93e-38	1.39e-36
Klc3	86.1936	-3.2844	0.260768	-12.5951	2.25e-36	4.91e-35
D630011A20Rik	0.900776	-3.2832	1.21871	-2.69401	0.0070599	0.0161413
Cpt1c	77.2874	-3.28006	0.477236	-6.87304	6.28e-12	3.82e-11
Dio2	2.68319	-3.27738	0.937432	-3.49612	0.000472074	0.00130534
Rora	84.0683	-3.27699	0.309738	-10.5799	3.69e-26	5.16e-25
Elovl4	0.90353	-3.27599	1.21972	-2.68586	0.00723423	0.0165033
Tek	64.9729	-3.27287	0.424074	-7.71769	1.18e-14	8.83e-14
Ubash3b	42.9966	-3.27004	0.415714	-7.86609	3.66e-15	2.81e-14
Lbp	5.64821	-3.26793	0.858358	-3.80719	0.000140557	0.00041795
P3h2	5.73183	-3.26683	0.843025	-3.87513	0.000106567	0.000322073
Ryr1	5.97532	-3.266	0.687188	-4.7527	2.01e-06	7.45e-06
Irx3	15.2262	-3.26235	0.47913	-6.8089	9.83e-12	5.9e-11
Frrs1l	1.19953	-3.26207	1.23689	-2.63732	0.00835649	0.0188343
B630019A10Rik	0.987546	-3.26145	1.22689	-2.6583	0.00785359	0.0177998
Tead4	191.992	-3.26137	0.294282	-11.0825	1.53e-28	2.4e-27
Gm15413	1.89366	-3.26117	1.08048	-3.01826	0.00254232	0.00625652
Kdm4d	1.21779	-3.25981	1.2376	-2.63397	0.00843931	0.0189907
Slc17a8	93.7527	-3.25964	0.28737	-11.343	8.04e-30	1.33e-28
AU022754	1.10487	-3.25866	1.23352	-2.64175	0.00824782	0.0186097
Tenm1	1.81038	-3.25805	1.08853	-2.99306	0.00276192	0.00675372
Krt39	24.2567	-3.25438	0.490864	-6.62989	3.36e-11	1.94e-10
Lce6a	1.11908	-3.25317	1.23452	-2.63517	0.00840956	0.0189351
Hsbp1l1	53.5169	-3.2517	0.257951	-12.6059	1.96e-36	4.29e-35
Gm5082	1.84974	-3.2468	1.07214	-3.02833	0.0024591	0.00606685
Scube1	100.749	-3.24583	0.315095	-10.3011	6.96e-25	9.15e-24
Cyp2b19	0.895269	-3.24167	1.22321	-2.65014	0.00804591	0.0181867
n-R5s8	1.74799	-3.23812	1.05569	-3.06731	0.00215992	0.00538733
Gm38103	0.947749	-3.23742	1.22748	-2.63744	0.00835341	0.0188292
AU040972	0.833177	-3.23676	1.21851	-2.65632	0.00789991	0.017887
S100a6	6783.51	-3.2364	0.26523	-12.2022	3.02e-34	6.16e-33
Fam71f1	0.885727	-3.23543	1.22336	-2.6447	0.00817623	0.0184555
Pitpnc1	388.145	-3.23291	0.253611	-12.7475	3.22e-37	7.3e-36
Sncg	2.94269	-3.22902	1.02232	-3.15851	0.00158576	0.00404328
Klrg2	47.9874	-3.22878	0.314164	-10.2774	8.91e-25	1.17e-23
Ccdc141	477.742	-3.2238	0.296848	-10.8601	1.79e-27	2.67e-26
Wnt7a	3.84878	-3.21704	1.0011	-3.2135	0.00131129	0.0033853
Med12l	3.50414	-3.21404	0.878394	-3.65899	0.00025321	0.00072636
Psg26	1.0897	-3.21254	1.23642	-2.59825	0.00936991	0.0209086
Gfra4	20.2535	-3.20689	0.440352	-7.28257	3.28e-13	2.2e-12
Mfi2	7.73947	-3.20644	0.986127	-3.25155	0.00114778	0.00299177
6030419C18Rik	41.0638	-3.20638	0.382517	-8.38233	5.19e-17	4.49e-16
Gm17315	2.54306	-3.19879	0.937152	-3.41331	0.000641797	0.00173945
B3galnt1	0.87908	-3.19801	1.2271	-2.60616	0.00915648	0.0204746
Tpsb2	15.7778	-3.19687	0.782605	-4.08491	4.41e-05	0.000139978
Evc	1.65241	-3.19167	1.07716	-2.96303	0.00304629	0.00739726
Smc1b	2.5224	-3.19088	0.964201	-3.30935	0.000935119	0.00247326
Slc4a3	29.5658	-3.19052	0.486789	-6.55422	5.59e-11	3.16e-10
Gm35048	1.67705	-3.18833	1.06058	-3.00621	0.0026453	0.00649164
Gria2	1.75353	-3.1878	1.0821	-2.94593	0.00321984	0.00778784
Gm37145	94.7833	-3.18769	0.375562	-8.48779	2.11e-17	1.87e-16
Sox5	57.7779	-3.18718	0.365084	-8.72998	2.55e-18	2.4e-17
Mrgprb9-ps	1.10685	-3.18598	1.23963	-2.57011	0.0101665	0.0225376
2310014F06Rik	2.5074	-3.18538	0.931919	-3.41809	0.00063063	0.00171184
Grid1	1.70264	-3.18252	1.06707	-2.9825	0.00285907	0.00696799
Rasgef1a	11.1703	-3.1809	0.512008	-6.21261	5.21e-10	2.71e-09
Wfdc15b	13.0759	-3.18089	0.768775	-4.13761	3.51e-05	0.000112698
Gm10287	4.90443	-3.1796	0.728216	-4.36629	1.26e-05	4.28e-05
Slc28a2	409.589	-3.1764	0.558459	-5.68779	1.29e-08	5.91e-08
Gm27711	2.02663	-3.17531	1.13898	-2.78787	0.0053056	0.0123901
Usp17lc	1.66845	-3.17331	1.06911	-2.96819	0.00299558	0.00727879
Sdc3	34.1986	-3.16991	0.358385	-8.84501	9.15e-19	8.83e-18
Slc9a4	53.0026	-3.16768	0.41092	-7.70874	1.27e-14	9.44e-14
Crocc2	7.22554	-3.16673	0.696275	-4.5481	5.41e-06	1.92e-05
Mir27a	0.871591	-3.16194	1.23043	-2.56978	0.0101764	0.0225552
Cldn17	0.828512	-3.16187	1.22692	-2.57709	0.00996366	0.022129
Piezo2	2.54615	-3.1586	0.974975	-3.23967	0.00119668	0.00310816
Gm17244	8.03799	-3.15263	0.652353	-4.83271	1.35e-06	5.09e-06
Sh3pxd2b	2205.95	-3.15138	0.18726	-16.8289	1.5e-63	7.88e-62
Daw1	5.0489	-3.15056	0.824937	-3.81915	0.000133913	0.000399081
Sox8	1.01924	-3.1491	1.23919	-2.54126	0.0110455	0.0243198
Esyt3	42.5609	-3.14876	0.388997	-8.09458	5.75e-16	4.64e-15
Ankrd35	13.6271	-3.14689	0.567723	-5.543	2.97e-08	1.32e-07
Gjc2	8.4888	-3.14606	0.86805	-3.62428	0.000289766	0.000824864
Rasip1	35.0674	-3.1452	0.437715	-7.18549	6.7e-13	4.4e-12
Camkk1	107.441	-3.14496	0.370541	-8.48747	2.11e-17	1.88e-16
E530011L22Rik	6.31252	-3.14217	0.635589	-4.94372	7.66e-07	2.96e-06
Ddah2	129.451	-3.13079	0.329685	-9.49629	2.18e-21	2.41e-20
Stox2	192.626	-3.13059	0.746841	-4.19177	2.77e-05	9.02e-05
Ngfr	9.05049	-3.12685	0.671918	-4.65362	3.26e-06	1.18e-05
Kndc1	3.59117	-3.12494	1.11835	-2.79424	0.00520218	0.0121762
Cysltr1	0.810411	-3.12469	1.22988	-2.54065	0.0110647	0.0243574
Eda	18.5516	-3.124	0.574849	-5.43447	5.5e-08	2.38e-07
Itga9	47.0325	-3.12272	0.369246	-8.45701	2.74e-17	2.41e-16
Ift57	32.3503	-3.12097	0.584518	-5.33939	9.33e-08	3.93e-07
Il17re	155.604	-3.1198	0.280172	-11.1353	8.45e-29	1.34e-27
Gm11732	1.00873	-3.11837	1.2407	-2.5134	0.0119573	0.0261573
Gm14066	1.03331	-3.11755	1.24205	-2.51001	0.0120728	0.026387
Eid2	37.759	-3.11587	0.374473	-8.32066	8.75e-17	7.45e-16
Spaca7	0.972269	-3.1148	1.23973	-2.51248	0.0119886	0.0262233
Gm16702	3.07848	-3.11426	0.849768	-3.66484	0.000247497	0.000711684
Il5ra	1.0278	-3.11419	1.24213	-2.50715	0.0121709	0.0265708
Slc6a14	0.960816	-3.11341	1.23943	-2.51198	0.0120057	0.0262557
Erich2os	27.7566	-3.11203	0.374404	-8.31196	9.41e-17	8e-16
Apol6	5.62139	-3.1109	0.722635	-4.30495	1.67e-05	5.57e-05
Adamdec1	0.989458	-3.10636	1.24098	-2.50316	0.012309	0.0268465
Vmn2r79	1.01451	-3.10612	1.24231	-2.50027	0.01241	0.0270458
Parp8	35.8508	-3.10596	0.427761	-7.26098	3.84e-13	2.57e-12
Igfbp5	182.906	-3.1038	0.719499	-4.31384	1.6e-05	5.37e-05
Bhlhb9	33.8564	-3.1023	0.593965	-5.22303	1.76e-07	7.23e-07
Bdnf	3.93466	-3.10189	0.821737	-3.7748	0.000160138	0.000472152
Pcdhb12	3.16258	-3.10068	0.932381	-3.32555	0.000882438	0.0023427
5830473C10Rik	3.19445	-3.09464	0.934025	-3.31323	0.000922255	0.00244177
Tcaf1	980.184	-3.09416	0.173634	-17.82	4.94e-71	3.13e-69
Trpv6	9.71351	-3.09198	0.681201	-4.53901	5.65e-06	2e-05
Gm37854	3.3232	-3.08789	0.914654	-3.37602	0.000735422	0.00197479
Atp6v0a4	6.31821	-3.08766	0.755358	-4.08768	4.36e-05	0.000138491
Erich2	32.8573	-3.0866	0.373745	-8.25855	1.47e-16	1.24e-15
Scn3b	15.4829	-3.08633	0.655429	-4.70888	2.49e-06	9.14e-06
Kif3c	106.857	-3.08461	0.284991	-10.8236	2.66e-27	3.93e-26
4930461C15Rik	0.80208	-3.08296	1.23361	-2.49914	0.0124495	0.0271163
Gm13814	2.24704	-3.08013	0.95009	-3.24194	0.0011872	0.00308638
Nat8l	4.56888	-3.07853	0.783156	-3.93093	8.46e-05	0.000259261
Abcc4	2249.1	-3.07637	0.246568	-12.4767	1e-35	2.13e-34
Ifitm10	0.792679	-3.07624	1.2338	-2.49331	0.012656	0.027508
Ly6i	0.792679	-3.07624	1.2338	-2.49331	0.012656	0.027508
Mir7237	0.744794	-3.07345	1.23004	-2.49865	0.0124667	0.0271487
Gm7470	1.55181	-3.06678	1.07467	-2.85369	0.00432143	0.0102372
Csta1	4.09184	-3.06577	0.867435	-3.5343	0.000408863	0.00113888
Gm29455	1.57533	-3.06237	1.08704	-2.81715	0.00484516	0.0113993
Gpx5	0.747618	-3.06107	1.23152	-2.4856	0.0129333	0.0280624
Phf20-ps	0.954499	-3.05632	1.24299	-2.45885	0.0139384	0.0300534
Sbp	0.740129	-3.05544	1.23168	-2.48071	0.0131123	0.0284018
Glp1r	2.2892	-3.05494	0.960665	-3.18002	0.00147263	0.00377305
Gm5784	4.78252	-3.05325	0.835631	-3.65382	0.000258365	0.000740682
Afap1l2	27.0711	-3.05159	0.427472	-7.13869	9.42e-13	6.11e-12
Sycp2l	7.2359	-3.05073	0.883194	-3.45421	0.000551914	0.00150991
Cdh11	37.8605	-3.04657	0.479658	-6.35155	2.13e-10	1.14e-09
Ptch2	3.82058	-3.0462	0.816268	-3.73186	0.000190069	0.000555348
Jchain	0.769174	-3.04459	1.23431	-2.46663	0.013639	0.0294555
Traf1	0.909265	-3.04087	1.24259	-2.44721	0.0143967	0.030968
Nkx6-1	0.762526	-3.0397	1.23445	-2.4624	0.0138012	0.0297803
Gm26651	1.58352	-3.03204	1.08956	-2.78281	0.00538904	0.012563
Cpm	885.453	-3.03107	0.255903	-11.8446	2.3e-32	4.32e-31
Dzip1	18.2244	-3.02925	0.417335	-7.25857	3.91e-13	2.61e-12
Zfp300	0.910949	-3.02725	1.24366	-2.43414	0.0149272	0.0320121
Cpne8	3.98543	-3.02538	0.922405	-3.27989	0.00103849	0.00272917
Hoxb6	9.67978	-3.0253	1.22213	-2.47542	0.0133079	0.028798
5031414D18Rik	3.75621	-3.02443	0.868792	-3.4812	0.000499181	0.00137526
Ifitm6	8.29951	-3.02019	0.609943	-4.95159	7.36e-07	2.85e-06
Nefh	133.441	-3.0192	0.399773	-7.55229	4.28e-14	3.07e-13
Myt1l	0.734253	-3.01828	1.23506	-2.44383	0.0145324	0.0312393
Mgat4c	648.164	-3.01754	0.180877	-16.6828	1.75e-62	8.91e-61
Nptxr	91.8349	-3.01707	0.324014	-9.31156	1.26e-20	1.34e-19
Scn4b	13.0288	-3.01233	0.485354	-6.20646	5.42e-10	2.81e-09
Pdzrn3	238.324	-3.01221	0.232074	-12.9795	1.6e-38	3.83e-37
Erich3	4.74032	-3.00808	0.843581	-3.56585	0.000362685	0.00101838
Cfap44	6.07765	-3.00804	0.806641	-3.7291	0.000192167	0.000560898
Grrp1	5.83409	-3.00676	0.692443	-4.34225	1.41e-05	4.74e-05
Fst	7.59052	-3.00577	0.704742	-4.26506	2e-05	6.62e-05
Ptk7	739.232	-3.00329	0.486618	-6.17175	6.75e-10	3.47e-09
Arxes2	1.64689	-3.00277	1.11333	-2.6971	0.00699469	0.0160067
Dsg3	8.34002	-3.00271	0.690591	-4.34803	1.37e-05	4.63e-05
Gm37170	2.09886	-3.00042	0.946104	-3.17134	0.00151738	0.00387938
Wisp2	2.41474	-2.99986	1.03746	-2.89154	0.00383359	0.00916194
Tmem231	71.7963	-2.99853	0.29576	-10.1384	3.73e-24	4.73e-23
Olfml2a	54.6581	-2.99786	0.495374	-6.05171	1.43e-09	7.2e-09
Pik3cd	28.6616	-2.99785	0.399377	-7.50632	6.08e-14	4.33e-13
Orm1	0.992282	-2.99659	1.24847	-2.4002	0.0163861	0.0348345
Gatm	61.3894	-2.99472	0.508705	-5.88695	3.93e-09	1.9e-08
A630014C17Rik	6.75114	-2.99089	0.714547	-4.18572	2.84e-05	9.25e-05
Cdc42ep3	62.3076	-2.98969	0.233062	-12.8279	1.14e-37	2.65e-36
Foxc1	17.0083	-2.98877	0.505802	-5.90897	3.44e-09	1.67e-08
Lax1	3.82861	-2.98801	0.884095	-3.37974	0.000725557	0.001952
Pfn2	103.23	-2.98212	0.214261	-13.9182	4.91e-44	1.42e-42
Gm12602	8.4596	-2.98156	0.70296	-4.24144	2.22e-05	7.32e-05
Fmnl3	190.045	-2.9799	0.391051	-7.62025	2.53e-14	1.84e-13
Akap5	50.052	-2.97781	0.511951	-5.81659	6.01e-09	2.86e-08
S100a11	1905.1	-2.97733	0.166294	-17.904	1.1e-71	7.07e-70
Gas7	130.976	-2.97175	0.73443	-4.04634	5.2e-05	0.000163641
Pcdhb7	28.5124	-2.97112	0.505612	-5.87629	4.2e-09	2.03e-08
Rims1	0.840596	-2.97061	1.24467	-2.38667	0.0170016	0.0359744
Lect2	101.141	-2.96977	0.249617	-11.8973	1.22e-32	2.33e-31
Gm37516	0.898865	-2.96851	1.24728	-2.37999	0.017313	0.0365583
Camsap2	274.603	-2.96749	0.180463	-16.4437	9.3e-61	4.57e-59
Myl9	273.574	-2.96494	0.774061	-3.83037	0.000127951	0.00038247
Ahrr	46.6004	-2.96442	0.405908	-7.30317	2.81e-13	1.9e-12
Krt1	0.943013	-2.96322	1.24917	-2.37215	0.017685	0.037257
Dennd2a	42.8925	-2.96267	0.374921	-7.90212	2.74e-15	2.12e-14
Lin28b	4.99986	-2.9626	0.742521	-3.98992	6.61e-05	0.000205145
Dnaaf3	25.7085	-2.96178	0.520743	-5.68761	1.29e-08	5.92e-08
Usp17la	0.822934	-2.95757	1.24498	-2.37559	0.0175208	0.0369523
Sp5	894.047	-2.95524	0.267598	-11.0436	2.35e-28	3.67e-27
Lce1h	0.879922	-2.95474	1.24758	-2.36837	0.0178665	0.0375802
Ticam2	0.881833	-2.95067	1.24789	-2.36454	0.0180526	0.0379399
Has1	0.881833	-2.95067	1.24789	-2.36454	0.0180526	0.0379399
Erp27	0.833107	-2.94815	1.24598	-2.36613	0.017975	0.0377978
Aatk	5.37505	-2.9467	0.896937	-3.2853	0.00101875	0.00267977
Rnf130	549.58	-2.94518	0.341377	-8.62734	6.28e-18	5.75e-17
Lrrk2	0.872432	-2.94388	1.24804	-2.3588	0.0183341	0.0384674
Scnn1b	0.8949	-2.94312	1.24871	-2.35693	0.0184269	0.0386228
Sult4a1	12.0929	-2.94249	0.601519	-4.89176	9.99e-07	3.82e-06
Elf5	11.4688	-2.94099	0.621128	-4.73492	2.19e-06	8.09e-06
Anxa3	1655.43	-2.94053	0.217647	-13.5105	1.36e-41	3.62e-40
Shh	19.5359	-2.93974	0.43268	-6.79425	1.09e-11	6.51e-11
Zfp618	643.985	-2.93658	0.324521	-9.04897	1.44e-19	1.46e-18
Trav14-1	0.657253	-2.93538	1.23723	-2.37255	0.0176657	0.0372267
Gm12439	0.657253	-2.93538	1.23723	-2.37255	0.0176657	0.0372267
Gng8	2.72728	-2.93389	0.887551	-3.30561	0.000947711	0.00250569
Magee2	0.654499	-2.93307	1.2373	-2.37055	0.0177618	0.037391
Prm1	0.652588	-2.93166	1.23734	-2.36932	0.0178209	0.0374946
Zfp518b	303.069	-2.93049	0.504411	-5.80972	6.26e-09	2.97e-08
Ntn1	2.10992	-2.92872	0.969147	-3.02196	0.00251143	0.00618653
Veph1	0.647852	-2.92759	1.23747	-2.36579	0.0179916	0.0378222
Efs	5.37364	-2.92499	0.83833	-3.48907	0.000484701	0.00133878
Meis3	39.5961	-2.92435	0.314092	-9.31049	1.27e-20	1.36e-19
Kank4os	0.812323	-2.92334	1.24696	-2.34437	0.0190592	0.0398266
D16Ertd472e	53.0701	-2.92168	0.379072	-7.70746	1.28e-14	9.53e-14
Ldlrad3	240.556	-2.91992	0.242989	-12.0167	2.9e-33	5.67e-32
Inha	2.10717	-2.91873	1.02521	-2.84695	0.00441404	0.0104427
Frmd6	491.742	-2.91733	0.14317	-20.3768	2.69e-92	2.62e-90
Plk2	1196.52	-2.91641	0.100402	-29.0472	1.67e-185	7.58e-183
Pdlim4	17.4598	-2.91409	0.450735	-6.46519	1.01e-10	5.58e-10
Gm15199	12.3643	-2.91311	0.47905	-6.081	1.19e-09	6.04e-09
Arhgap28	6.26713	-2.91309	0.764527	-3.81032	0.000138788	0.000412959
Ppef1	404.542	-2.91307	0.322581	-9.03051	1.71e-19	1.73e-18
Bicd1	422.665	-2.91168	0.317811	-9.16168	5.11e-20	5.3e-19
Stk32c	4.36959	-2.90494	0.860561	-3.37563	0.000736462	0.00197712
Pip4k2a	15.9682	-2.90446	0.485354	-5.98422	2.17e-09	1.07e-08
Lrrc18	2.16281	-2.90406	0.997505	-2.91133	0.00359896	0.00864489
1700081H04Rik	0.672231	-2.90249	1.24097	-2.33889	0.019341	0.0403227
Muc15	0.672231	-2.90249	1.24097	-2.33889	0.019341	0.0403227
Trim63	2.16937	-2.90125	1.01224	-2.86618	0.00415459	0.00986671
Gm15651	1.43077	-2.90123	1.10096	-2.63519	0.0084089	0.0189351
Trim6	13.8667	-2.89824	0.587211	-4.9356	7.99e-07	3.08e-06
Gm26771	0.650605	-2.89756	1.24032	-2.33614	0.0194842	0.0405847
D130040H23Rik	20.9972	-2.89685	0.842882	-3.43684	0.000588552	0.00160376
Spag6l	4.76814	-2.89471	0.699704	-4.13705	3.52e-05	0.000112945
Slc44a2	1806.87	-2.8906	0.169962	-17.0074	7.24e-65	3.9e-63
Flna	7716.21	-2.89021	0.197403	-14.6412	1.53e-48	5.15e-47
Gm36569	0.657323	-2.8897	1.24134	-2.32788	0.0199184	0.0414047
Dsg1c	37.1138	-2.88901	0.28765	-10.0435	9.81e-24	1.21e-22
Gm13431	2.8882	-2.88899	0.912346	-3.16655	0.00154257	0.00394068
Trpc5os	1.41281	-2.88869	1.1018	-2.62179	0.00874684	0.0196283
Glrp1	0.866855	-2.88821	1.25103	-2.30866	0.0209627	0.0433806
2900052N01Rik	0.866855	-2.88821	1.25103	-2.30866	0.0209627	0.0433806
Mapk4	222.555	-2.88646	0.362098	-7.97148	1.57e-15	1.23e-14
Vit	9.09136	-2.8859	0.665587	-4.33587	1.45e-05	4.87e-05
Zfyve28	1.34054	-2.88406	1.08366	-2.6614	0.00778156	0.0176513
Adamts7	78.8437	-2.88327	0.410925	-7.01654	2.27e-12	1.43e-11
Vash1	4.00538	-2.88239	0.758016	-3.80254	0.000143218	0.000425192
Capn2	677.382	-2.88182	0.214712	-13.4218	4.51e-41	1.18e-39
Trim29	17.1169	-2.87951	0.590891	-4.87317	1.1e-06	4.18e-06
Prkar2b	96.7982	-2.87755	0.371609	-7.7435	9.67e-15	7.23e-14
Gm28209	0.643116	-2.87701	1.24171	-2.31698	0.0205049	0.0425148
Bpifb1	0.643116	-2.87701	1.24171	-2.31698	0.0205049	0.0425148
S100a4	28.0568	-2.87341	0.513382	-5.59702	2.18e-08	9.8e-08
Arntl2	284.006	-2.87302	0.234362	-12.2589	1.5e-34	3.09e-33
Gbp8	10.545	-2.87188	0.755625	-3.80066	0.00014431	0.0004281
Mapk8ip1	209.264	-2.86961	0.196644	-14.5929	3.11e-48	1.04e-46
Phlda3	823.767	-2.86714	0.222188	-12.9041	4.27e-38	1.01e-36
Bcam	1107.76	-2.86272	0.172565	-16.5892	8.34e-62	4.17e-60
Ltb	9.0883	-2.85989	0.758097	-3.77246	0.000161647	0.000476292
Clcf1	93.1869	-2.85966	0.411918	-6.94229	3.86e-12	2.38e-11
Gm26603	1.55265	-2.85908	1.16421	-2.45582	0.0140564	0.0302876
A930004D18Rik	19.5253	-2.85512	0.384114	-7.43301	1.06e-13	7.41e-13
Lrp2	1.1948	-2.854	1.25736	-2.26983	0.0232177	0.0476106
Aldh4a1	254.809	-2.85261	0.132074	-21.5986	1.85e-103	2.15e-101
Dmrta2	18.8354	-2.85011	0.514795	-5.53641	3.09e-08	1.37e-07
Ano1	436.896	-2.84733	0.259378	-10.9775	4.9e-28	7.57e-27
Gm18558	3.25129	-2.84641	0.787488	-3.61454	0.000300876	0.000853919
Cadm4	220.246	-2.8452	0.225338	-12.6263	1.51e-36	3.33e-35
Itih2	1.33439	-2.83713	1.10209	-2.57431	0.0100439	0.0222854
Gbp7	13.9147	-2.8368	0.505119	-5.61611	1.95e-08	8.84e-08
H2afy3	1.94112	-2.83648	1.0094	-2.81006	0.00495319	0.0116306
Dtx3	162.093	-2.83412	0.363566	-7.79535	6.42e-15	4.86e-14
Mapk11	165.462	-2.83275	0.234644	-12.0726	1.47e-33	2.92e-32
Cited4	224.57	-2.83249	0.187387	-15.1157	1.28e-51	4.76e-50
4932411K12Rik	0.746776	-2.83212	1.24992	-2.26584	0.0234612	0.0480768
Zfp385a	382.67	-2.83187	0.144997	-19.5305	6.05e-85	5.28e-83
Foxc2	2.03748	-2.83105	0.986203	-2.87066	0.00409615	0.00973914
Slc6a12	1.24977	-2.82938	1.09025	-2.59516	0.00945481	0.0210793
Stard8	5.17238	-2.82829	0.685886	-4.12355	3.73e-05	0.000119451
Tnfsf4	15.7061	-2.82786	0.843891	-3.35097	0.000805276	0.0021499
Cep112it	15.768	-2.82737	0.639742	-4.41954	9.89e-06	3.4e-05
Ddit4l	294.119	-2.82716	0.321662	-8.78921	1.51e-18	1.44e-17
Wasf1	134.746	-2.82244	0.264032	-10.6897	1.14e-26	1.63e-25
Tmprss11f	0.80971	-2.82125	1.25266	-2.25221	0.0243089	0.049613
Cadm1	576.497	-2.82004	0.318036	-8.86704	7.51e-19	7.27e-18
Gm20627	27.4693	-2.81954	0.350794	-8.03758	9.16e-16	7.3e-15
Gm26510	1.27152	-2.81802	1.0891	-2.58748	0.00966822	0.0215276
D430019H16Rik	0.635627	-2.81801	1.24598	-2.26168	0.023717	0.0485621
Car2	1526.5	-2.81786	0.301633	-9.342	9.45e-21	1.01e-19
Rp1l1	0.729588	-2.81765	1.25025	-2.25368	0.0242166	0.0494684
Arhgap22	29.2193	-2.81347	0.35332	-7.96296	1.68e-15	1.31e-14
Tmprss6	1.33221	-2.81228	1.10232	-2.55124	0.0107341	0.0236939
Gm26894	8.4085	-2.81198	0.582251	-4.82949	1.37e-06	5.16e-06
Zcchc3	10.0994	-2.81117	0.980196	-2.86797	0.00413116	0.00981416
9230114K14Rik	70.4648	-2.81063	0.270162	-10.4035	2.39e-25	3.22e-24
Phldb2	1115.48	-2.80997	0.204146	-13.7645	4.17e-43	1.18e-41
Coro2b	60.1869	-2.80733	0.38606	-7.27175	3.55e-13	2.38e-12
Rdh9	33.8483	-2.80612	0.700032	-4.00856	6.11e-05	0.00019026
2510009E07Rik	153.032	-2.80381	0.444102	-6.31343	2.73e-10	1.45e-09
Izumo1r	0.58583	-2.80123	1.24354	-2.25263	0.0242824	0.0495722
Mapk12	34.1613	-2.80063	0.294059	-9.52405	1.67e-21	1.85e-20
Nav3	9.65975	-2.79835	0.604253	-4.63109	3.64e-06	1.31e-05
P4ha3	1.34256	-2.79742	1.11903	-2.49985	0.0124246	0.0270699
Stx19	7.65073	-2.79393	0.567303	-4.92493	8.44e-07	3.25e-06
Plcb4	97.4187	-2.79235	0.424032	-6.58522	4.54e-11	2.59e-10
Thbs1	296.493	-2.79222	0.502394	-5.55783	2.73e-08	1.22e-07
Ccdc3	163.46	-2.79018	0.267528	-10.4295	1.82e-25	2.47e-24
Pcyt1b	128.41	-2.78563	0.23827	-11.6911	1.42e-31	2.57e-30
Plaur	370.285	-2.78561	0.29349	-9.49131	2.28e-21	2.52e-20
Fsd2	6.32341	-2.77932	0.600668	-4.62704	3.71e-06	1.34e-05
Fzd3	141.154	-2.77913	0.47755	-5.81955	5.9e-09	2.81e-08
Ogdhl	234.05	-2.77451	0.242603	-11.4364	2.75e-30	4.7e-29
Ankdd1a	1.3267	-2.77243	1.11407	-2.48857	0.0128259	0.0278373
Hspb2	1.26989	-2.7684	1.10305	-2.50977	0.012081	0.0263999
Schip1	1.27176	-2.76751	1.10913	-2.49521	0.0125884	0.0273769
Tlr2	95.6392	-2.76433	0.264365	-10.4565	1.37e-25	1.88e-24
Sorbs2	3646.56	-2.76343	0.20421	-13.5323	1.01e-41	2.71e-40
Kif5c	19.6231	-2.76287	0.451591	-6.11809	9.47e-10	4.82e-09
Ago4	133.321	-2.75626	0.241718	-11.4028	4.05e-30	6.86e-29
Il23a	14.3514	-2.75179	0.57754	-4.76467	1.89e-06	7.04e-06
Ceacam19	1.42608	-2.75152	1.17	-2.35173	0.0186866	0.0391272
Grb14	60.3298	-2.74214	0.251218	-10.9154	9.73e-28	1.47e-26
Hspb1	6.2917	-2.74166	0.821881	-3.33584	0.000850434	0.00226274
Fbxo10	217.842	-2.73967	0.185901	-14.7373	3.72e-49	1.28e-47
Sorbs2os	9.76793	-2.73171	0.542961	-5.03114	4.88e-07	1.93e-06
Hsd17b14	117.131	-2.72867	0.495798	-5.50359	3.72e-08	1.64e-07
Rasl11b	216.904	-2.7244	0.165872	-16.4248	1.27e-60	6.23e-59
Sall2	65.6168	-2.72393	0.367723	-7.40756	1.29e-13	8.95e-13
Sptssb	169.489	-2.71926	0.437088	-6.2213	4.93e-10	2.57e-09
Spink2	1.29068	-2.71872	1.11944	-2.42864	0.0151557	0.0324439
Cpne2	158.98	-2.71658	0.281191	-9.66097	4.42e-22	5.04e-21
Pcdhb18	24.4713	-2.7158	0.374106	-7.25945	3.89e-13	2.6e-12
Xkr4	2.41113	-2.71419	0.943386	-2.87707	0.00401387	0.00956155
Zfp503	1776.98	-2.71347	0.576004	-4.71085	2.47e-06	9.06e-06
Arl6	94.2939	-2.71249	0.200345	-13.5391	9.19e-42	2.47e-40
Lncpint	1.80665	-2.70947	0.991537	-2.73259	0.00628381	0.0144881
Syt15	1.87382	-2.70812	1.0295	-2.63051	0.00852579	0.0191682
Fosl1	104.69	-2.70762	0.227802	-11.8858	1.4e-32	2.66e-31
Lynx1	91.414	-2.70709	0.306494	-8.83243	1.02e-18	9.86e-18
Gm20394	4.79834	-2.70584	0.664537	-4.07177	4.67e-05	0.000147617
Slc6a13	1.28818	-2.70572	1.14599	-2.36103	0.0182244	0.0382655
Marcksl1	3150.79	-2.70542	0.201145	-13.4501	3.07e-41	8.1e-40
Pald1	151.846	-2.7049	0.236238	-11.4499	2.36e-30	4.03e-29
Gprc5b	53.029	-2.70328	0.332793	-8.123	4.55e-16	3.7e-15
Ephx4	2.60798	-2.70075	0.961636	-2.8085	0.00497729	0.0116823
Grk4	35.15	-2.7005	0.3033	-8.90374	5.4e-19	5.27e-18
Gm15347	6.66817	-2.69998	0.618848	-4.36292	1.28e-05	4.34e-05
Upk3bl	7.2809	-2.69851	0.579358	-4.65776	3.2e-06	1.16e-05
Add2	10.7682	-2.69381	0.734295	-3.66857	0.000243913	0.000701732
Lrrc55	1.20234	-2.69156	1.13489	-2.37165	0.0177087	0.0373002
C130023A14Rik	1.85058	-2.69052	1.01148	-2.65998	0.0078145	0.0177201
Nell1	10.108	-2.68883	0.536598	-5.01089	5.42e-07	2.13e-06
Lpo	1.82479	-2.68757	0.996242	-2.69771	0.00698185	0.0159789
Sh2d5	156.027	-2.6856	0.181103	-14.8291	9.5e-50	3.34e-48
Rnf144a	5.15476	-2.68395	0.82567	-3.25063	0.00115148	0.00300038
Gja3	1.15412	-2.68085	1.12702	-2.3787	0.0173738	0.0366832
Snn	559.285	-2.6769	0.188825	-14.1766	1.28e-45	3.91e-44
Gper1	97.6581	-2.67639	0.403489	-6.63311	3.29e-11	1.89e-10
6430573F11Rik	218.902	-2.67602	0.231056	-11.5817	5.1e-31	9.06e-30
Fam43a	88.9598	-2.67451	0.297682	-8.98445	2.6e-19	2.6e-18
Kcnq4	29.8199	-2.67433	0.321701	-8.31308	9.32e-17	7.93e-16
Fgfr1	2.88955	-2.67078	0.823143	-3.24461	0.00117612	0.00305897
Gprin2	10.5324	-2.66234	0.733659	-3.62885	0.000284682	0.000811511
Ier5l	208.616	-2.66164	0.250658	-10.6186	2.44e-26	3.44e-25
Pcdhb10	4.12899	-2.6578	0.725492	-3.66345	0.000248841	0.000715275
Chst13	1.99388	-2.6577	1.10617	-2.40262	0.0162782	0.0346181
Ptrf	815.905	-2.65638	0.199178	-13.3367	1.42e-40	3.63e-39
Psrc1	1404.53	-2.65526	0.208475	-12.7366	3.7e-37	8.36e-36
S1pr2	517.06	-2.65304	0.114372	-23.1967	4.92e-119	7.44e-117
Pla2g2f	825.53	-2.65279	0.336088	-7.89312	2.95e-15	2.27e-14
Iglon5	1.34319	-2.65256	1.16192	-2.28292	0.0224352	0.0461711
A730046J19Rik	2.34965	-2.6506	0.923493	-2.87019	0.00410227	0.00975063
Pcdhb22	45.4144	-2.65014	0.309547	-8.56136	1.12e-17	1.01e-16
Zdhhc15	358.412	-2.64848	0.504272	-5.25209	1.5e-07	6.22e-07
Gm14341	1.78576	-2.64777	0.994884	-2.66139	0.00778184	0.0176513
Gm26814	2.37768	-2.64447	0.905397	-2.92079	0.00349147	0.0084054
Homer3	338.241	-2.64426	0.145517	-18.1715	8.68e-74	5.85e-72
Spem1	4.00803	-2.6429	0.711022	-3.71704	0.000201573	0.000586617
Glis2	376.266	-2.64253	0.196369	-13.4569	2.8e-41	7.42e-40
Zfp354c	7.94193	-2.64193	0.712206	-3.70951	0.000207665	0.000603339
Alox12	6.17267	-2.64148	0.764518	-3.45509	0.000550114	0.00150517
Klhl30	1.35112	-2.63696	1.16734	-2.25894	0.0238869	0.0488633
Tceal8	27.5807	-2.63531	0.746922	-3.52822	0.000418362	0.0011642
Rassf10	121.462	-2.63373	0.319984	-8.23082	1.86e-16	1.56e-15
Aipl1	16.366	-2.63241	0.460857	-5.71199	1.12e-08	5.16e-08
Tubb6	418.798	-2.63212	0.220285	-11.9487	6.59e-33	1.27e-31
Dubr	33.6812	-2.6314	0.378757	-6.94746	3.72e-12	2.3e-11
Tprg	5.41984	-2.63074	0.696999	-3.77438	0.000160408	0.000472887
Cgnl1	1524.01	-2.63023	0.241287	-10.9008	1.14e-27	1.72e-26
Psg17	16.6846	-2.62777	0.401738	-6.54101	6.11e-11	3.45e-10
Fam196a	4.37922	-2.62727	0.816309	-3.21847	0.00128876	0.00333131
Ldhb	22.5002	-2.62618	0.586636	-4.47668	7.58e-06	2.64e-05
4933402P03Rik	6.45664	-2.62282	0.666617	-3.93452	8.34e-05	0.000255625
Neto2	1067.87	-2.62033	0.213659	-12.2641	1.41e-34	2.9e-33
Ptprb	81.316	-2.6196	0.26117	-10.0303	1.12e-23	1.38e-22
4732490B19Rik	123.094	-2.61795	0.191026	-13.7047	9.52e-43	2.65e-41
Col23a1	8.73158	-2.6171	0.550691	-4.7524	2.01e-06	7.45e-06
Epor	6.93773	-2.61681	0.629375	-4.15779	3.21e-05	0.000103723
Cpz	2.3041	-2.61534	0.930443	-2.81086	0.00494093	0.011603
Lamb1	176.503	-2.61349	0.451675	-5.78622	7.2e-09	3.39e-08
Emb	15.1476	-2.61234	0.570887	-4.57593	4.74e-06	1.69e-05
Dennd5a	560.459	-2.61136	0.2429	-10.7507	5.88e-27	8.52e-26
Bnipl	14.8026	-2.6103	0.48061	-5.43123	5.6e-08	2.42e-07
Pcdhb16	59.0332	-2.60755	0.244461	-10.6666	1.46e-26	2.07e-25
Fam64a	679.165	-2.60545	0.238002	-10.9472	6.86e-28	1.05e-26
Wscd1	15.8732	-2.60096	0.560889	-4.63721	3.53e-06	1.28e-05
Ogfrl1	29.3008	-2.60071	0.318351	-8.16934	3.1e-16	2.56e-15
Serping1	21.0423	-2.59522	0.520234	-4.98856	6.08e-07	2.37e-06
Slc6a17	1.15438	-2.59477	1.12969	-2.29689	0.0216253	0.0446459
Evl	251.569	-2.59471	0.304297	-8.52691	1.5e-17	1.35e-16
Dchs1	2.37233	-2.59445	0.969617	-2.67574	0.00745637	0.0169725
Gprc5a	1148.28	-2.59438	0.259944	-9.98051	1.86e-23	2.26e-22
5330411J11Rik	2.80424	-2.58835	0.845012	-3.06309	0.00219062	0.00545372
Ninl	586.64	-2.58732	0.175368	-14.7537	2.91e-49	1.01e-47
Sh3kbp1	126.83	-2.58718	0.275562	-9.38873	6.07e-21	6.56e-20
Krt5	8.3767	-2.5846	0.694909	-3.71934	0.000199742	0.000581886
Dok7	524.939	-2.58307	0.148704	-17.3705	1.38e-67	7.82e-66
Prrt4	27.0509	-2.58113	0.429936	-6.00353	1.93e-09	9.57e-09
Adam11	38.7505	-2.57754	0.350287	-7.35835	1.86e-13	1.28e-12
Gramd1a	167.587	-2.57184	0.353116	-7.28327	3.26e-13	2.19e-12
Gm26947	4.74208	-2.57131	0.787819	-3.26384	0.00109915	0.00287389
Pcdhb9	8.25391	-2.57067	0.541485	-4.74743	2.06e-06	7.63e-06
Amotl2	808.628	-2.57046	0.134921	-19.0516	6.37e-81	5.03e-79
Slmo1	2.38025	-2.56789	0.948485	-2.70736	0.00678208	0.015561
Zfp641	1.07942	-2.56501	1.13099	-2.26793	0.0233334	0.0478329
Gm17040	1.05358	-2.56499	1.13624	-2.25743	0.0239811	0.0490365
AI854703	14.3009	-2.56381	0.541351	-4.73594	2.18e-06	8.05e-06
Trex2	50.2788	-2.56367	0.397855	-6.44372	1.17e-10	6.39e-10
Tex19.2	1.98766	-2.56294	1.10275	-2.32414	0.0201181	0.0417853
Pcdhb15	7.29018	-2.56076	0.636014	-4.02627	5.67e-05	0.000177313
Nradd	101.237	-2.55567	0.34766	-7.35106	1.97e-13	1.35e-12
Gm9949	14.7308	-2.55405	0.391067	-6.53099	6.53e-11	3.68e-10
Ttll7	217.559	-2.55334	0.200104	-12.7601	2.74e-37	6.22e-36
Ctsl	3289.28	-2.55282	0.190715	-13.3855	7.35e-41	1.9e-39
Caps2	1.82977	-2.55275	1.0664	-2.39381	0.0166743	0.0353761
Fcor	4.87473	-2.55193	0.647482	-3.94131	8.1e-05	0.000248895
Armcx1	292.418	-2.55081	0.295352	-8.6365	5.8e-18	5.34e-17
2610027K06Rik	1.72062	-2.54465	1.02251	-2.48863	0.0128237	0.0278373
Cep112	102.654	-2.54451	0.283653	-8.9705	2.95e-19	2.94e-18
Ptpro	634.788	-2.54433	0.182533	-13.939	3.67e-44	1.07e-42
Cd68	99.5638	-2.54276	0.29553	-8.60405	7.69e-18	7.02e-17
Ankrd13d	50.169	-2.53959	0.255539	-9.93818	2.84e-23	3.44e-22
Pld5	31.2588	-2.53931	0.408356	-6.21838	5.02e-10	2.61e-09
Dapk1	41.31	-2.53887	0.503718	-5.04026	4.65e-07	1.84e-06
Enkur	5.20994	-2.53697	0.768872	-3.29961	0.000968205	0.0025566
Ikzf2	4.85854	-2.5361	0.67308	-3.7679	0.000164626	0.00048425
Apoc4	6.95071	-2.53389	0.691821	-3.66264	0.000249631	0.000717003
Cxx1b	7.26706	-2.53244	0.843823	-3.00115	0.00268964	0.00658822
Rnf183	9.40249	-2.53178	0.606843	-4.17205	3.02e-05	9.78e-05
Halr1	2.16607	-2.53058	0.897102	-2.82084	0.00478973	0.0112748
Arhgap29	827.457	-2.53038	0.165587	-15.2812	1.02e-52	3.95e-51
Tm6sf1	1.62566	-2.53033	0.997798	-2.53592	0.0112154	0.0246603
Pcdhb3	5.10081	-2.52773	0.78181	-3.23318	0.00122422	0.00317316
Ubtd2	130.755	-2.52713	0.24222	-10.4332	1.75e-25	2.38e-24
Mkrn3	26.642	-2.5261	0.407722	-6.19563	5.81e-10	3.01e-09
Dlx4	5.47459	-2.52605	0.714354	-3.53614	0.000406022	0.00113152
Matn4	3.29224	-2.52604	0.823911	-3.06591	0.00217009	0.00540795
Mlf1	7.5762	-2.52237	0.573504	-4.39818	1.09e-05	3.73e-05
Nceh1	1946.93	-2.52161	0.141975	-17.761	1.42e-70	8.83e-69
Gpr137b-ps	55.1783	-2.52155	0.266955	-9.44559	3.53e-21	3.87e-20
Slc29a4	124.125	-2.51806	0.200678	-12.5478	4.09e-36	8.84e-35
Mex3b	201.074	-2.51621	0.299661	-8.39685	4.59e-17	3.98e-16
Ankrd29	23.962	-2.51438	0.446031	-5.63722	1.73e-08	7.86e-08
Rab7b	1.55633	-2.50991	1.04669	-2.39795	0.0164872	0.0350231
Adarb1	28.4836	-2.50563	0.346459	-7.23211	4.76e-13	3.16e-12
Lncenc1	21.268	-2.50128	0.40143	-6.23093	4.64e-10	2.42e-09
Prkar1b	47.4227	-2.50009	0.532481	-4.69518	2.66e-06	9.75e-06
Cib3	1.54993	-2.49984	0.99591	-2.51011	0.0120693	0.026382
Eno2	10.1152	-2.49777	0.617486	-4.04506	5.23e-05	0.000164469
Neurl1a	70.5193	-2.49569	0.354735	-7.03536	1.99e-12	1.25e-11
St3gal5	13.2687	-2.49488	0.606906	-4.11083	3.94e-05	0.000125946
Btbd16	3.27495	-2.49422	0.783638	-3.18287	0.00145824	0.00373999
Cib2	287.204	-2.49273	0.200218	-12.4501	1.4e-35	2.96e-34
Vwa2	387.457	-2.49232	0.364695	-6.83398	8.26e-12	4.98e-11
Vangl1	892.369	-2.4908	0.22394	-11.1227	9.73e-29	1.54e-27
Mdfic	120.628	-2.4876	0.462183	-5.38229	7.35e-08	3.14e-07
Gm5896	1.59177	-2.48722	1.04274	-2.38526	0.0170669	0.0360856
Smpd5	36.6706	-2.48485	0.290197	-8.56262	1.1e-17	9.96e-17
Tubb4a	122.9	-2.47987	0.499356	-4.96613	6.83e-07	2.65e-06
Klhl32	40.4823	-2.47843	0.304175	-8.14803	3.7e-16	3.04e-15
Fkbp9	356.506	-2.47521	0.381217	-6.4929	8.42e-11	4.68e-10
Rasl11a	70.3879	-2.47241	0.249884	-9.89424	4.41e-23	5.3e-22
Pdzk1ip1	268.525	-2.46644	0.38464	-6.41235	1.43e-10	7.8e-10
Cldn4	4412.11	-2.4628	0.378552	-6.50584	7.73e-11	4.31e-10
Hoxb4	12.9501	-2.46094	0.633919	-3.8821	0.000103558	0.000313397
Pde3b	324.28	-2.45855	0.344744	-7.13152	9.93e-13	6.42e-12
Gabbr2	5.83247	-2.45775	0.710575	-3.45882	0.000542553	0.00148591
Nckap5l	54.7076	-2.45454	0.354893	-6.91628	4.64e-12	2.84e-11
Gm10654	1.55674	-2.45387	1.04083	-2.35761	0.0183928	0.0385692
Ccr7	2.16298	-2.45348	0.944645	-2.59725	0.00939724	0.0209613
4930470G03Rik	1.57567	-2.45269	1.00485	-2.44087	0.0146521	0.0314816
Omp	64.234	-2.44844	0.307146	-7.97159	1.57e-15	1.23e-14
Nudt17	22.4636	-2.44828	0.366026	-6.68881	2.25e-11	1.31e-10
Nfatc4	7.69017	-2.44783	0.559892	-4.37198	1.23e-05	4.17e-05
Pcdhb19	26.3472	-2.44722	0.373581	-6.5507	5.73e-11	3.24e-10
Gpc2	297.298	-2.44706	0.363605	-6.73	1.7e-11	9.98e-11
Slc9a7	5.69707	-2.44434	0.64787	-3.77288	0.000161372	0.00047563
Katnal2	17.971	-2.44406	0.362526	-6.74175	1.56e-11	9.24e-11
Eif5a2	93.7582	-2.44401	0.19624	-12.4541	1.33e-35	2.82e-34
Eda2r	693.934	-2.44275	0.340971	-7.1641	7.83e-13	5.11e-12
Agpat4	249.751	-2.43716	0.522792	-4.66181	3.13e-06	1.14e-05
Rab34	48.0221	-2.4355	0.360691	-6.75231	1.46e-11	8.61e-11
Rangrf	3.57824	-2.43528	0.759438	-3.20669	0.00134273	0.0034637
Dyrk3	576.003	-2.43452	0.140125	-17.3739	1.3e-67	7.39e-66
Prrg4	479.619	-2.43443	0.191312	-12.7249	4.3e-37	9.65e-36
Cfap46	1.53568	-2.43284	1.01464	-2.39773	0.0164969	0.0350394
Prokr1	61.0361	-2.43253	0.428779	-5.67316	1.4e-08	6.42e-08
Arg1	63.8724	-2.42737	0.387603	-6.26251	3.79e-10	1.99e-09
Kcnmb4	2.08718	-2.42717	0.942247	-2.57594	0.00999684	0.022194
Gm11670	26.272	-2.42651	0.329348	-7.36761	1.74e-13	1.19e-12
Arhgap20	6.59308	-2.42634	0.83919	-2.89128	0.00383671	0.00916841
Tubg2	38.4144	-2.42354	0.407441	-5.9482	2.71e-09	1.33e-08
Arhgef6	15.2784	-2.42113	0.524348	-4.61741	3.89e-06	1.4e-05
Nkain4	6.16608	-2.41694	0.617633	-3.91323	9.11e-05	0.000277868
Slc2a6	21.5577	-2.41036	0.416705	-5.78434	7.28e-09	3.42e-08
Atxn10	1169.72	-2.41018	0.201829	-11.9417	7.18e-33	1.38e-31
Tppp	206.273	-2.41007	0.199624	-12.0731	1.47e-33	2.91e-32
Fam101a	4.94052	-2.40822	0.807275	-2.98314	0.00285303	0.00695476
Cygb	1.44971	-2.40601	1.00529	-2.39334	0.0166956	0.0354029
Tcp11l1	54.3492	-2.40594	0.273976	-8.78156	1.61e-18	1.54e-17
Nid1	27.8759	-2.40459	0.562986	-4.27113	1.94e-05	6.45e-05
Lrrc73	6.98394	-2.40419	0.538222	-4.46691	7.94e-06	2.76e-05
Slc25a4	2479.4	-2.40356	0.159492	-15.0701	2.55e-51	9.46e-50
Tead2	1036.03	-2.39874	0.200454	-11.9665	5.32e-33	1.03e-31
Notch3	356.102	-2.39795	0.277289	-8.64785	5.25e-18	4.84e-17
Rgs19	158.155	-2.39602	0.243439	-9.84237	7.39e-23	8.79e-22
Gm13420	7.46565	-2.39582	0.530114	-4.51943	6.2e-06	2.18e-05
Ptpdc1	31.8909	-2.39542	0.297223	-8.05935	7.67e-16	6.15e-15
Cyr61	336.824	-2.39039	0.177698	-13.452	3e-41	7.91e-40
A630095E13Rik	4.8906	-2.38442	0.811484	-2.93835	0.00329967	0.00797582
Myo1h	17.7805	-2.38257	0.615731	-3.8695	0.000109058	0.000328901
Large	519.754	-2.37841	0.241041	-9.86724	5.77e-23	6.91e-22
Plekhg4	76.8785	-2.37649	0.204683	-11.6106	3.64e-31	6.51e-30
Trpm6	65.1553	-2.3755	0.46723	-5.08423	3.69e-07	1.47e-06
Ass1	370.428	-2.37521	0.232884	-10.1991	2e-24	2.56e-23
Sulf1	7.11848	-2.37431	0.678879	-3.4974	0.000469811	0.00129956
Dpf1	8.84724	-2.37235	0.515945	-4.59806	4.26e-06	1.53e-05
Ptpre	785.984	-2.37115	0.14112	-16.8023	2.35e-63	1.22e-61
Runx1	850.054	-2.37039	0.184939	-12.8171	1.31e-37	3.04e-36
Fat4	16.8875	-2.36642	0.470791	-5.02647	5e-07	1.97e-06
Pard6g	122.826	-2.36551	0.260843	-9.06871	1.2e-19	1.23e-18
Elavl3	6.31843	-2.36524	0.765526	-3.08969	0.00200368	0.00502193
Lrguk	1.44627	-2.36224	1.0279	-2.29811	0.0215555	0.0445262
Fam171a2	109.926	-2.36221	0.258135	-9.15106	5.64e-20	5.84e-19
Ngfrap1	1314.84	-2.35662	0.159974	-14.7313	4.06e-49	1.39e-47
Zdhhc8	266.308	-2.356	0.521011	-4.52198	6.13e-06	2.15e-05
Tm4sf1	6.14537	-2.35563	0.717036	-3.28523	0.00101898	0.00268006
Opn1sw	4.47154	-2.35441	0.712353	-3.30512	0.000949351	0.00250938
2600006K01Rik	1.45256	-2.35388	1.01603	-2.31675	0.0205174	0.0425367
Grap	33.8975	-2.35359	0.327967	-7.17629	7.16e-13	4.69e-12
Dennd2c	268.731	-2.3509	0.151964	-15.4701	5.52e-54	2.25e-52
S100a3	3.86864	-2.35066	0.749086	-3.13804	0.00170084	0.00431342
Trdv4	2.14978	-2.35035	1.01803	-2.30874	0.0209581	0.0433791
Celf4	27.467	-2.3486	0.461704	-5.08681	3.64e-07	1.46e-06
Gm13790	15.5213	-2.3465	0.50488	-4.64765	3.36e-06	1.22e-05
Sash3	3.45476	-2.34457	0.766453	-3.05899	0.00222082	0.00552163
Diras2	5.90705	-2.34342	0.820729	-2.85529	0.0042998	0.0101913
Gm9581	189.435	-2.34202	0.220753	-10.6092	2.7e-26	3.8e-25
Abhd8	274.35	-2.34136	0.145336	-16.11	2.17e-58	1e-56
Cnih3	6.15462	-2.33836	0.686249	-3.40745	0.000655728	0.00177529
Chst14	59.7136	-2.33834	0.304265	-7.68521	1.53e-14	1.13e-13
Gata3	2.06803	-2.33686	1.02639	-2.27678	0.0227993	0.0468566
Scrn1	10.6102	-2.33669	0.695152	-3.3614	0.000775474	0.00207449
Kank3	134.717	-2.3314	0.169776	-13.7322	6.51e-43	1.82e-41
Kcnab2	1.3674	-2.32964	1.01199	-2.30203	0.0213334	0.0441036
Dnah2os	9.05748	-2.32611	0.493566	-4.71287	2.44e-06	8.98e-06
Gm7628	7.89293	-2.32542	0.582384	-3.99293	6.53e-05	0.000202688
Psca	21.0022	-2.32512	0.497681	-4.6719	2.98e-06	1.09e-05
Tnf	59.6956	-2.32318	0.376972	-6.16273	7.15e-10	3.67e-09
Pcdhb5	21.5872	-2.31857	0.401074	-5.7809	7.43e-09	3.49e-08
Srcin1	46.9422	-2.31526	0.322344	-7.18256	6.84e-13	4.49e-12
Mir99ahg	9.74104	-2.3144	0.612591	-3.77806	0.000158058	0.00046632
Anks1b	3.91003	-2.31289	0.739007	-3.12973	0.00174969	0.0044279
Prdm1	369.687	-2.30842	0.192676	-11.9808	4.48e-33	8.7e-32
Pcdhga3	6.10459	-2.30807	0.81816	-2.82105	0.00478674	0.0112689
Sh3bp5	155.772	-2.30667	0.184574	-12.4972	7.73e-36	1.66e-34
Wdr35	389.346	-2.30284	0.140923	-16.3411	5.03e-60	2.42e-58
Adamts1	12.4845	-2.30187	0.645284	-3.56722	0.000360787	0.0010133
Gm14403	28.743	-2.30121	0.429757	-5.35467	8.57e-08	3.63e-07
Zfp30	48.3359	-2.29658	0.331601	-6.92575	4.34e-12	2.67e-11
Anxa6	573.663	-2.29418	0.276674	-8.29201	1.11e-16	9.44e-16
Clic3	84.7303	-2.29347	0.312143	-7.3475	2.02e-13	1.38e-12
Plxnb1	2357.06	-2.2931	0.177972	-12.8846	5.49e-38	1.29e-36
Tpbg	156.958	-2.29031	0.33742	-6.78772	1.14e-11	6.8e-11
Fndc4	12.3497	-2.28932	0.519761	-4.40456	1.06e-05	3.63e-05
Pear1	125.373	-2.28682	0.337192	-6.78194	1.19e-11	7.07e-11
Pitpnm3	455.658	-2.28503	0.268104	-8.52294	1.56e-17	1.4e-16
Rilpl1	77.0055	-2.28096	0.228294	-9.99132	1.66e-23	2.03e-22
Tmem63c	7.6194	-2.28004	0.720633	-3.16394	0.00155651	0.00397405
Wfdc2	9.13138	-2.27863	0.921797	-2.47195	0.013438	0.0290574
Rrad	6.93388	-2.27539	0.65619	-3.46758	0.000525172	0.00144197
Serpind1	2.32893	-2.2738	0.849743	-2.67587	0.00745352	0.0169677
Abcc9	2.79852	-2.26932	0.814576	-2.78589	0.00533803	0.0124543
Ypel1	144.694	-2.26845	0.163111	-13.9073	5.72e-44	1.65e-42
Ubxn11	23.6996	-2.26711	0.398778	-5.68514	1.31e-08	6e-08
Afap1	476.458	-2.26616	0.493068	-4.59604	4.31e-06	1.54e-05
Ctsf	106.184	-2.26511	0.252353	-8.97595	2.81e-19	2.8e-18
C1qtnf1	60.2868	-2.26409	0.298577	-7.58296	3.38e-14	2.43e-13
Fa2h	20.7069	-2.26112	0.470748	-4.80325	1.56e-06	5.85e-06
Smox	920.176	-2.26041	0.19362	-11.6745	1.72e-31	3.12e-30
Kif19a	55.9643	-2.26035	0.306463	-7.37559	1.64e-13	1.13e-12
Pcdhb17	69.2195	-2.2595	0.308286	-7.32924	2.31e-13	1.57e-12
Hap1	624.505	-2.25679	0.170832	-13.2106	7.62e-40	1.91e-38
Col27a1	17.466	-2.25195	0.577726	-3.89796	9.7e-05	0.000294873
Fam92a	388.428	-2.25146	0.349406	-6.44368	1.17e-10	6.39e-10
Lypd6b	44.4643	-2.24928	0.335827	-6.69773	2.12e-11	1.24e-10
Ildr1	654.425	-2.2481	0.218848	-10.2724	9.38e-25	1.23e-23
Nbl1	149.533	-2.24514	0.237448	-9.45529	3.22e-21	3.53e-20
Tff2	46.0869	-2.24466	0.51548	-4.3545	1.33e-05	4.5e-05
Slc4a1	7.41849	-2.24389	0.519841	-4.31648	1.59e-05	5.31e-05
Aox4	9.06145	-2.24264	0.590504	-3.79785	0.000145959	0.000432539
Kif7	40.7613	-2.24031	0.263409	-8.50506	1.82e-17	1.62e-16
Fhl1	33.0299	-2.23781	0.403174	-5.55048	2.85e-08	1.27e-07
Gm5424	12.908	-2.23755	0.457789	-4.88774	1.02e-06	3.9e-06
Atp10d	11.3877	-2.23704	0.499688	-4.47687	7.57e-06	2.64e-05
Dcbld2	603.763	-2.23517	0.225738	-9.90163	4.1e-23	4.93e-22
Nkpd1	17.4663	-2.23443	0.421946	-5.29553	1.19e-07	4.96e-07
Hist1h2bm	4.10842	-2.23034	0.736274	-3.02923	0.00245179	0.0060501
Angptl2	5.28703	-2.23027	0.710715	-3.13806	0.00170068	0.00431342
Tmed8	350.934	-2.23011	0.184524	-12.0857	1.26e-33	2.5e-32
Tbc1d19	118.145	-2.22964	0.286555	-7.78084	7.2e-15	5.43e-14
Cdh2	3.81487	-2.22918	0.849008	-2.62563	0.00864885	0.0194314
Tpm2	8.85547	-2.22867	0.723411	-3.08078	0.00206461	0.00516494
Cfap43	156.546	-2.22706	0.216684	-10.2779	8.87e-25	1.16e-23
Pcdhb8	8.22995	-2.22671	0.48894	-4.55415	5.26e-06	1.87e-05
Pcdhb6	3.69661	-2.22601	0.796093	-2.79617	0.00517123	0.01211
Fam188b	90.5054	-2.22491	0.252231	-8.8209	1.14e-18	1.09e-17
Far1os	13.4575	-2.22482	0.576715	-3.85774	0.000114442	0.000344285
Pthlh	184.926	-2.22449	0.274156	-8.11396	4.9e-16	3.98e-15
Gm13717	12.5739	-2.22369	0.580994	-3.82739	0.000129511	0.000386929
Gm11668	12.774	-2.22345	0.464235	-4.78949	1.67e-06	6.25e-06
Ap3m2	101.189	-2.22137	0.190718	-11.6474	2.37e-31	4.26e-30
Pcdhb4	15.3144	-2.22131	0.545435	-4.07255	4.65e-05	0.000147163
Serpinb9	76.7819	-2.21806	0.262354	-8.45444	2.8e-17	2.47e-16
Cdk14	35.8907	-2.2164	0.284778	-7.78291	7.09e-15	5.35e-14
Sh3bgr	56.6428	-2.21565	0.369119	-6.00254	1.94e-09	9.63e-09
Rnf122	135.163	-2.21537	0.385802	-5.74224	9.34e-09	4.35e-08
Kctd17	23.6936	-2.21522	0.520323	-4.2574	2.07e-05	6.84e-05
Slc4a8	71.2471	-2.21295	0.335466	-6.59664	4.21e-11	2.4e-10
Gm17230	6.71498	-2.21017	0.582337	-3.79535	0.000147433	0.000436678
Hspa1b	154.533	-2.20988	0.25769	-8.57573	9.85e-18	8.92e-17
Ccdc151	2.71934	-2.20826	0.87633	-2.51989	0.0117391	0.0257146
Dnal1	68.3068	-2.20708	0.357009	-6.18214	6.32e-10	3.26e-09
Enox1	2.79909	-2.2064	0.84713	-2.60457	0.0091991	0.0205598
Dusp9	346.35	-2.20361	0.209972	-10.4948	9.13e-26	1.26e-24
Banf2	5.49998	-2.20049	0.67334	-3.26802	0.00108303	0.00283538
Wbp5	3943.42	-2.20034	0.157645	-13.9575	2.83e-44	8.27e-43
Ndrg4	8.79846	-2.19971	0.615372	-3.5746	0.000350762	0.000987102
Sidt1	251.385	-2.19965	0.522013	-4.21378	2.51e-05	8.22e-05
Brsk2	19.8231	-2.19642	0.430124	-5.10648	3.28e-07	1.32e-06
A930009A15Rik	4.52726	-2.19624	0.698637	-3.1436	0.00166881	0.00423883
Ndnf	6.23507	-2.19604	0.938973	-2.33877	0.0193471	0.0403317
Fam229b	17.234	-2.19406	0.415929	-5.2751	1.33e-07	5.51e-07
Syt12	117.61	-2.1929	0.2692	-8.14596	3.76e-16	3.09e-15
Mir7041	2.18575	-2.19149	0.843986	-2.5966	0.00941525	0.0209973
Tat	4.7123	-2.19074	0.791458	-2.76799	0.00564039	0.0131152
Pcdhgb7	31.5542	-2.18742	0.676068	-3.23551	0.00121427	0.00314916
Tspan4	343.383	-2.18662	0.154059	-14.1934	1.01e-45	3.1e-44
Thsd1	47.914	-2.18639	0.30681	-7.12622	1.03e-12	6.66e-12
Aldh7a1	589.999	-2.18575	0.339878	-6.43099	1.27e-10	6.94e-10
Ablim1	4606.39	-2.18541	0.157937	-13.8372	1.52e-43	4.35e-42
Iffo2	2331.2	-2.18338	0.195905	-11.1451	7.57e-29	1.2e-27
Gm13283	2.78213	-2.18323	0.852289	-2.56161	0.0104187	0.0230494
Ddx26b	116.961	-2.17867	0.412115	-5.28655	1.25e-07	5.2e-07
Raver2	5.08253	-2.17778	0.765462	-2.84505	0.00444041	0.0104983
Arhgef40	450.437	-2.17248	0.165241	-13.1474	1.76e-39	4.37e-38
Anxa5	718.097	-2.1719	0.246551	-8.80914	1.26e-18	1.21e-17
Rcn1	174.087	-2.17123	0.292951	-7.41156	1.25e-13	8.7e-13
Ffar4	260.196	-2.17074	0.216096	-10.0453	9.64e-24	1.19e-22
Tifa	745.507	-2.16993	0.304839	-7.11828	1.09e-12	7.05e-12
Mpp2	182.333	-2.16789	0.378846	-5.72235	1.05e-08	4.87e-08
Fjx1	3.62132	-2.16748	0.822012	-2.6368	0.00836934	0.0188595
Efcab1	45.6089	-2.16743	0.525085	-4.12778	3.66e-05	0.000117412
Prickle1	18.1436	-2.16532	0.425732	-5.0861	3.66e-07	1.46e-06
Pcdhb14	11.0903	-2.16484	0.427152	-5.06808	4.02e-07	1.6e-06
Hyal1	137.199	-2.16136	0.20177	-10.712	8.94e-27	1.29e-25
Cubn	99.8457	-2.1598	0.808023	-2.67294	0.00751892	0.0170977
Alpk1	364.126	-2.15904	0.267128	-8.0824	6.35e-16	5.11e-15
Tpst1	282.404	-2.15324	0.169101	-12.7334	3.85e-37	8.69e-36
Ap1s2	194.922	-2.15234	0.143726	-14.9753	1.07e-50	3.88e-49
Wbscr25	18.1725	-2.15197	0.427418	-5.03482	4.78e-07	1.89e-06
Fbxo2	15.1759	-2.15054	0.459584	-4.67933	2.88e-06	1.05e-05
Gm26671	10.7647	-2.14841	0.552838	-3.88616	0.000101844	0.000308621
Obsl1	5.5395	-2.14605	0.769731	-2.78805	0.00530259	0.0123843
Gm25117	3.63147	-2.14601	0.780686	-2.74888	0.00597998	0.0138452
Plcd3	263.572	-2.14163	0.220744	-9.70185	2.96e-22	3.41e-21
Fam216a	130.935	-2.14017	0.186538	-11.4731	1.8e-30	3.11e-29
Zcchc11	1143.53	-2.13806	0.637075	-3.35605	0.000790635	0.00211305
Elavl2	39.6179	-2.13769	0.623055	-3.43098	0.000601397	0.0016364
Gm14621	2.51151	-2.1375	0.83998	-2.5447	0.0109372	0.0241094
Ksr2	15.2857	-2.13597	0.451918	-4.72646	2.28e-06	8.42e-06
Aif1	5.69825	-2.13399	0.605621	-3.52364	0.000425656	0.00118319
Gbgt1	2.98967	-2.13363	0.75938	-2.80969	0.00495886	0.0116415
Cercam	19.939	-2.13362	0.513394	-4.15592	3.24e-05	0.000104529
Ptprs	2770.96	-2.13291	0.158456	-13.4606	2.67e-41	7.08e-40
Mtss1l	81.6721	-2.13094	0.259614	-8.20811	2.25e-16	1.87e-15
Atp6v0e2	122.787	-2.12735	0.509656	-4.17409	2.99e-05	9.7e-05
Gm3468	37.1719	-2.12693	0.269125	-7.90314	2.72e-15	2.1e-14
Dbn1	213.136	-2.12339	0.19602	-10.8325	2.41e-27	3.58e-26
Ppp1r9a	863.272	-2.12179	0.450413	-4.71077	2.47e-06	9.06e-06
Megf6	33.8042	-2.11934	0.358298	-5.91503	3.32e-09	1.62e-08
1700010I14Rik	19.6525	-2.11762	0.428786	-4.93864	7.87e-07	3.04e-06
Pde7b	9.05206	-2.11578	0.687024	-3.07962	0.00207263	0.00518443
Slc26a9	3.7893	-2.11569	0.726872	-2.91067	0.00360651	0.00866029
Garnl3	36.4506	-2.11312	0.304345	-6.94318	3.83e-12	2.37e-11
Fzd6	829.844	-2.112	0.133749	-15.7908	3.6e-56	1.56e-54
Cacnb1	12.2109	-2.11103	0.73118	-2.88716	0.0038874	0.00928076
Gm13203	19.8658	-2.11092	0.665054	-3.17405	0.00150326	0.00384545
Btbd19	363.284	-2.1075	0.162541	-12.966	1.91e-38	4.57e-37
Tmem132a	558.405	-2.10746	0.162576	-12.9629	1.99e-38	4.75e-37
Arhgap6	154.338	-2.10741	0.244772	-8.60968	7.33e-18	6.69e-17
Hdac7	1136.72	-2.10737	0.164312	-12.8255	1.18e-37	2.73e-36
Fsip1	2.64034	-2.10654	0.84531	-2.49203	0.0127014	0.0275988
Snx33	377.626	-2.10618	0.186467	-11.2952	1.39e-29	2.28e-28
Rnd1	38.2345	-2.10479	0.34442	-6.11112	9.89e-10	5.03e-09
Gm14412	38.9299	-2.10461	0.306041	-6.87688	6.12e-12	3.72e-11
Rapgef3	265.06	-2.10362	0.157537	-13.3532	1.13e-40	2.91e-39
Pcdhb21	11.7898	-2.10323	0.448891	-4.68539	2.79e-06	1.02e-05
Slitrk6	58.3942	-2.10283	0.406193	-5.17691	2.26e-07	9.19e-07
P2rx7	3.64847	-2.10146	0.87037	-2.41445	0.0157591	0.0336244
Mex3a	1092.9	-2.10143	0.192329	-10.9263	8.63e-28	1.31e-26
Adrb2	21.3376	-2.10009	0.363885	-5.77132	7.87e-09	3.69e-08
1700056E22Rik	13.0357	-2.10001	0.428226	-4.90398	9.39e-07	3.6e-06
Angpt2	544.773	-2.09656	0.286322	-7.3224	2.44e-13	1.65e-12
Prkacb	987.298	-2.09617	0.175027	-11.9763	4.73e-33	9.16e-32
Cplx2	797.539	-2.096	0.241867	-8.66591	4.48e-18	4.15e-17
Ppl	2209.15	-2.09542	0.142888	-14.6648	1.08e-48	3.65e-47
Gm11744	2.48963	-2.08952	0.860457	-2.42838	0.0151664	0.0324636
Ccnd1	7628.56	-2.08877	0.0937871	-22.2714	6.99e-110	9.01e-108
Gm5577	5.78066	-2.08826	0.720437	-2.8986	0.00374834	0.008979
Ly6g6e	8.99389	-2.08576	0.590921	-3.52967	0.000416073	0.00115811
Adamts6	2.52253	-2.08378	0.891348	-2.33779	0.0193984	0.04042
1110051M20Rik	190.973	-2.08355	0.391479	-5.32226	1.02e-07	4.31e-07
Dusp27	6.28394	-2.07939	0.580028	-3.58498	0.000337107	0.000950563
Arhgef4	111.802	-2.07915	0.285269	-7.28839	3.14e-13	2.11e-12
Rab39	4.62703	-2.07883	0.678415	-3.06424	0.00218222	0.00543579
Zc3hav1l	386.933	-2.07615	0.182375	-11.3839	5.03e-30	8.47e-29
Trib2	13.5901	-2.0754	0.596907	-3.47692	0.000507218	0.00139554
Plcd4	5.79798	-2.07406	0.616107	-3.3664	0.000761554	0.00203917
Reg3g	1279.16	-2.07241	0.311059	-6.66245	2.69e-11	1.56e-10
Syt11	129.482	-2.0719	0.36104	-5.73872	9.54e-09	4.44e-08
Lhfp	2.47335	-2.07068	0.872217	-2.37405	0.0175944	0.0370938
Myo5a	380.636	-2.06746	0.218523	-9.46107	3.05e-21	3.35e-20
Pcdhb20	26.1054	-2.06355	0.308619	-6.68639	2.29e-11	1.34e-10
Tnfrsf26	3.81359	-2.06272	0.793083	-2.60089	0.00929835	0.0207632
Zbtb20	980.45	-2.06084	0.246094	-8.37419	5.56e-17	4.79e-16
Pea15a	745.801	-2.06071	0.207269	-9.94223	2.73e-23	3.31e-22
Slc24a1	3.85123	-2.06033	0.792227	-2.60068	0.00930387	0.0207734
Btn1a1	70.3676	-2.05897	0.461296	-4.46344	8.07e-06	2.8e-05
Smo	1394.27	-2.05789	0.188557	-10.9139	9.9e-28	1.5e-26
Lrfn1	56.7955	-2.05564	0.273993	-7.50255	6.26e-14	4.45e-13
Nanos3	9.14944	-2.05552	0.510307	-4.028	5.63e-05	0.000176084
Prr7	13.7236	-2.05278	0.443585	-4.62771	3.7e-06	1.33e-05
Trim35	734.891	-2.05187	0.465905	-4.40406	1.06e-05	3.63e-05
Osbpl5	471.17	-2.05014	0.136195	-15.0529	3.3e-51	1.22e-49
Ccp110	1044.89	-2.04831	0.148402	-13.8024	2.46e-43	7.01e-42
Tbx3os2	10.8103	-2.04741	0.681157	-3.00578	0.00264901	0.00649707
Vamp5	44.5274	-2.04696	0.361292	-5.66566	1.46e-08	6.68e-08
Irf5	35.3646	-2.04298	0.514408	-3.97152	7.14e-05	0.000220927
1810064F22Rik	85.756	-2.04172	0.260264	-7.84481	4.34e-15	3.31e-14
Rin3	480.124	-2.04127	0.30231	-6.75225	1.46e-11	8.61e-11
Pou6f1	184.57	-2.04042	0.288417	-7.07455	1.5e-12	9.55e-12
Gm12923	2.75416	-2.0397	0.783445	-2.6035	0.00922777	0.0206198
Alpk3	19.6322	-2.03758	0.461672	-4.41349	1.02e-05	3.49e-05
Ccdc30	1.97105	-2.03683	0.889252	-2.2905	0.0219926	0.0453507
Rnf43	7123.61	-2.036	0.128257	-15.8744	9.53e-57	4.2e-55
Gm8113	84.4083	-2.03596	0.351265	-5.79608	6.79e-09	3.2e-08
Rab40b	10.1431	-2.03339	0.54229	-3.74964	0.000177091	0.000519299
Syt1	4.68281	-2.03124	0.707281	-2.8719	0.00408011	0.0097061
Mst1	11.9134	-2.03103	0.425913	-4.76865	1.85e-06	6.91e-06
Nes	101.74	-2.03082	0.379603	-5.34985	8.8e-08	3.72e-07
Epha2	2681.88	-2.02987	0.241254	-8.41382	3.97e-17	3.46e-16
Rem2	64.3777	-2.02815	0.397005	-5.10863	3.25e-07	1.3e-06
Gm26901	47.8291	-2.02813	0.311871	-6.50313	7.87e-11	4.38e-10
Lamc2	1495.79	-2.0238	0.176308	-11.4788	1.69e-30	2.92e-29
Uggt2	97.4269	-2.02327	0.259799	-7.78783	6.82e-15	5.15e-14
Axin2	10675.1	-2.0226	0.174752	-11.5741	5.58e-31	9.86e-30
Npr1	15.1113	-2.02052	0.465754	-4.33818	1.44e-05	4.83e-05
Sytl4	218.939	-2.01993	0.199394	-10.1304	4.05e-24	5.12e-23
Gm37728	4.44078	-2.0183	0.64713	-3.11885	0.00181557	0.00458338
Cacna2d4	4.21686	-2.01709	0.700653	-2.87888	0.00399096	0.00951296
Gpsm1	366.887	-2.01086	0.130273	-15.4357	9.41e-54	3.79e-52
8430408G22Rik	36.3687	-2.01033	0.376731	-5.33625	9.49e-08	4e-07
Pcdhgb1	8.77773	-2.00788	0.719021	-2.79252	0.00522991	0.0122299
Spire1	396.237	-2.00496	0.149219	-13.4364	3.7e-41	9.72e-40
Id3	1117.26	-2.00251	0.281409	-7.116	1.11e-12	7.16e-12
Thsd7a	43.4191	-2.00205	0.530928	-3.77084	0.000162697	0.000479011
Gm14322	10.4624	-2.00192	0.702137	-2.85118	0.0043557	0.0103152
Fam89a	75.964	-2.00174	0.19292	-10.376	3.19e-25	4.27e-24
Lipm	4.02996	-1.99923	0.732538	-2.72919	0.00634907	0.0146326
Jdp2	103.742	-1.99905	0.484441	-4.12652	3.68e-05	0.000118022
Map3k8	64.255	-1.99637	0.231199	-8.63488	5.88e-18	5.41e-17
4930550C14Rik	2.4004	-1.99613	0.811826	-2.45881	0.0139397	0.0300534
Bmp6	34.1872	-1.99597	0.414326	-4.81738	1.45e-06	5.47e-06
Tspear	15.3944	-1.99487	0.424486	-4.69949	2.61e-06	9.56e-06
1110002J07Rik	6.31132	-1.99369	0.612339	-3.25587	0.00113046	0.00294969
Gm13655	30.0996	-1.99335	0.414946	-4.80389	1.56e-06	5.84e-06
Rcsd1	7.27675	-1.99314	0.529857	-3.76166	0.000168793	0.000495864
E130012A19Rik	699.329	-1.99113	0.270185	-7.36952	1.71e-13	1.18e-12
Phactr2	495.632	-1.98428	0.164631	-12.0529	1.87e-33	3.7e-32
2810429I04Rik	71.8446	-1.98402	0.314212	-6.31429	2.71e-10	1.45e-09
Nlgn2	1252.22	-1.98374	0.245294	-8.08719	6.11e-16	4.92e-15
Steap4	2.36971	-1.98282	0.82926	-2.39107	0.0167992	0.0356025
C230037L18Rik	2.88214	-1.98171	0.843299	-2.34995	0.0187759	0.039289
Foxj1	5.85543	-1.98072	0.641239	-3.0889	0.00200899	0.00503301
Gpm6b	14.9403	-1.97706	0.394529	-5.01117	5.41e-07	2.13e-06
Cdkl5	128.986	-1.97499	0.218007	-9.05929	1.31e-19	1.34e-18
Ifitm5	32.4695	-1.97393	0.279838	-7.05384	1.74e-12	1.1e-11
Cd276	956.598	-1.96596	0.160947	-12.2149	2.59e-34	5.28e-33
Tctn2	201.624	-1.96467	0.181759	-10.8092	3.11e-27	4.58e-26
Cep170	195.045	-1.9645	0.276408	-7.10723	1.18e-12	7.61e-12
Lrp12	308.378	-1.96395	0.362585	-5.41652	6.08e-08	2.62e-07
Rdh10	2945.06	-1.96393	0.114103	-17.212	2.16e-66	1.19e-64
Arl14	1150.03	-1.96196	0.103985	-18.8677	2.1e-79	1.61e-77
Ets2	14541.7	-1.95843	0.126273	-15.5095	2.99e-54	1.23e-52
Tmem88	10.1707	-1.9581	0.451245	-4.33933	1.43e-05	4.8e-05
Dync2li1	68.4898	-1.95809	0.26564	-7.37123	1.69e-13	1.16e-12
Apln	117.407	-1.95785	0.229931	-8.51496	1.67e-17	1.49e-16
Fbxw10	7.39943	-1.95747	0.612943	-3.19356	0.00140531	0.00361404
Cdk17	393.696	-1.9543	0.144314	-13.542	8.84e-42	2.38e-40
Rims3	25.5071	-1.95362	0.333537	-5.85729	4.7e-09	2.26e-08
Map9	20.0624	-1.95282	0.6984	-2.79613	0.00517191	0.0121103
Adgrl1	695.07	-1.95277	0.183028	-10.6693	1.42e-26	2.02e-25
Ltbp4	118.764	-1.95198	0.308651	-6.32425	2.54e-10	1.36e-09
Sirpa	2.84863	-1.94684	0.832332	-2.33902	0.0193344	0.0403162
Aif1l	50.4181	-1.94543	0.337887	-5.75765	8.53e-09	3.98e-08
Kctd1	38.3327	-1.94077	0.267607	-7.2523	4.1e-13	2.73e-12
Fam131a	5.90356	-1.94029	0.791597	-2.4511	0.0142419	0.0306612
Tdrd12	164.481	-1.94024	0.206224	-9.4084	5.04e-21	5.48e-20
Zc2hc1a	124.8	-1.93994	0.171763	-11.2943	1.4e-29	2.3e-28
Krt7	9465.1	-1.93954	0.117361	-16.5262	2.38e-61	1.18e-59
Nanos1	222.436	-1.93865	0.277485	-6.98653	2.82e-12	1.75e-11
Pcbp3	11.8637	-1.93557	0.616575	-3.13924	0.00169389	0.00429821
Fam69b	145.891	-1.93529	0.243861	-7.93602	2.09e-15	1.62e-14
Sh3bp4	1268.54	-1.93453	0.192554	-10.0467	9.5e-24	1.18e-22
Pla2g5	420.911	-1.9329	0.318416	-6.07036	1.28e-09	6.44e-09
Ccdc103	12.3991	-1.93261	0.4787	-4.03721	5.41e-05	0.000169741
Tcea2	92.6316	-1.93084	0.241018	-8.0112	1.14e-15	9e-15
Trp53inp1	3206.4	-1.92839	0.101677	-18.9659	3.27e-80	2.52e-78
Gmpr	22.5745	-1.92828	0.489126	-3.9423	8.07e-05	0.000247934
Acyp2	7.71061	-1.92536	0.719021	-2.67775	0.00741189	0.0168797
Nova2	12.0808	-1.91907	0.473167	-4.0558	5e-05	0.000157529
Wnt5b	24.3267	-1.91892	0.484982	-3.95668	7.6e-05	0.000234213
Nxn	612.524	-1.9165	0.165995	-11.5455	7.78e-31	1.37e-29
Tulp3	430.715	-1.91459	0.220715	-8.67446	4.16e-18	3.86e-17
Actr3b	7.78432	-1.91375	0.50332	-3.80225	0.000143389	0.000425591
Zfp580	23.831	-1.9133	0.399085	-4.7942	1.63e-06	6.12e-06
Morn4	17.7202	-1.91232	0.710527	-2.69141	0.00711516	0.0162578
Gm11870	5.67465	-1.90445	0.590197	-3.2268	0.00125184	0.00323955
Cdo1	960.168	-1.90414	0.31681	-6.01034	1.85e-09	9.2e-09
Tmem240	6.16384	-1.90232	0.555401	-3.42513	0.000614498	0.00167045
Krt23	2514.03	-1.90113	0.187529	-10.1378	3.75e-24	4.75e-23
Lhfpl4	10.8579	-1.8999	0.480934	-3.95043	7.8e-05	0.000240194
T2	6.26036	-1.89985	0.610668	-3.11111	0.00186387	0.00469226
A230050P20Rik	40.4818	-1.89925	0.610052	-3.11325	0.00185039	0.00466219
Mycl	3875.32	-1.89899	0.147387	-12.8843	5.52e-38	1.29e-36
Vill	101.655	-1.89674	0.463993	-4.08787	4.35e-05	0.000138397
Cacng4	17.7888	-1.89605	0.436951	-4.33928	1.43e-05	4.8e-05
Pik3r3	1677.58	-1.89387	0.160183	-11.8232	2.96e-32	5.54e-31
Pvt1	259.87	-1.89216	0.275986	-6.856	7.08e-12	4.29e-11
Gm37795	358.423	-1.8908	0.271736	-6.95822	3.45e-12	2.14e-11
Olfm2	15.4579	-1.88978	0.42717	-4.42396	9.69e-06	3.33e-05
Chrd	8.09457	-1.88766	0.493635	-3.824	0.000131303	0.000391821
Ttc21a	14.1868	-1.88748	0.472377	-3.9957	6.45e-05	0.000200398
Gpr158	4.52555	-1.88606	0.799167	-2.36004	0.0182731	0.0383571
Ier3	783.754	-1.88604	0.258939	-7.28372	3.25e-13	2.19e-12
Pam	1346.62	-1.88571	0.120513	-15.6473	3.47e-55	1.47e-53
40970	29.1347	-1.88565	0.288935	-6.5262	6.75e-11	3.79e-10
Slc27a3	124.931	-1.88552	0.162848	-11.5784	5.3e-31	9.39e-30
Sned1	66.4599	-1.88495	0.193916	-9.72044	2.47e-22	2.85e-21
Zmat3	3259.2	-1.88156	0.151613	-12.4103	2.3e-35	4.85e-34
Zc2hc1c	21.8351	-1.88079	0.383139	-4.90891	9.16e-07	3.51e-06
Wipf3	694.773	-1.88039	0.292992	-6.41791	1.38e-10	7.53e-10
H2-Eb1	15.6662	-1.87931	0.545407	-3.4457	0.000569575	0.00155579
Ulk4	28.9034	-1.87602	0.372585	-5.03515	4.77e-07	1.89e-06
Aire	15.0902	-1.87181	0.620073	-3.0187	0.00253863	0.00624878
Cd44	3857.64	-1.87061	0.154748	-12.0881	1.22e-33	2.43e-32
Trnp1	6.92457	-1.87013	0.592022	-3.15889	0.00158373	0.00403854
Dusp10	136.848	-1.86437	0.19656	-9.48499	2.42e-21	2.67e-20
Zbed5	22.4721	-1.86026	0.325739	-5.71091	1.12e-08	5.19e-08
Gm7420	78.1952	-1.85904	0.215334	-8.63329	5.96e-18	5.47e-17
Suox	600.064	-1.85888	0.123027	-15.1095	1.4e-51	5.22e-50
Snai3	157.549	-1.85864	0.127486	-14.5792	3.81e-48	1.26e-46
Trpv4	4.21423	-1.85776	0.696083	-2.66887	0.00761066	0.0172925
Dlec1	6.94265	-1.8571	0.581365	-3.19437	0.00140134	0.00360424
Slc9a3r2	115.958	-1.8569	0.186179	-9.97374	1.99e-23	2.42e-22
Gm14488	4.07383	-1.85488	0.678146	-2.73522	0.0062338	0.0143772
Mas1	10.2511	-1.85421	0.451967	-4.10253	4.09e-05	0.000130238
Ttc26	134.968	-1.84938	0.20481	-9.02973	1.72e-19	1.74e-18
Vangl2	789.392	-1.84655	0.171219	-10.7847	4.07e-27	5.95e-26
Vash2	374.954	-1.84425	0.20637	-8.93666	4.01e-19	3.96e-18
Pcdhga2	2.97149	-1.8426	0.802039	-2.2974	0.0215961	0.0445937
Tspan18	8.94532	-1.84094	0.63186	-2.91352	0.0035738	0.00859082
Usp11	222.303	-1.84025	0.20496	-8.9786	2.74e-19	2.74e-18
Cpa2	16.6561	-1.83957	0.340619	-5.40066	6.64e-08	2.85e-07
Syt5	37.2906	-1.83567	0.352614	-5.20589	1.93e-07	7.92e-07
Ccdc173	29.4976	-1.83563	0.293029	-6.26432	3.74e-10	1.97e-09
Wdr19	253.124	-1.83273	0.207189	-8.84569	9.1e-19	8.78e-18
Ssbp2	16.2227	-1.82933	0.541351	-3.3792	0.000726971	0.00195534
Cacna1b	21.0587	-1.82493	0.381165	-4.78775	1.69e-06	6.31e-06
Slc38a3	10.8722	-1.82382	0.692318	-2.63437	0.00842946	0.0189742
Gpr4	10.1673	-1.82046	0.594448	-3.06243	0.00219548	0.00546462
Lyplal1	182.744	-1.81806	0.231546	-7.85181	4.1e-15	3.14e-14
Gm21989	5.68043	-1.81763	0.595352	-3.05303	0.00226542	0.00562204
Gm26809	272.3	-1.81375	0.206989	-8.76258	1.91e-18	1.81e-17
Stk36	46.4074	-1.81319	0.278399	-6.5129	7.37e-11	4.12e-10
Reg3b	776.439	-1.81215	0.617528	-2.93452	0.00334065	0.00806798
Krba1	324.848	-1.8082	0.264836	-6.82764	8.63e-12	5.2e-11
Gdf15	848.825	-1.80784	0.242824	-7.44507	9.69e-14	6.8e-13
Nr4a1	170.956	-1.80611	0.205104	-8.80584	1.3e-18	1.24e-17
Eml5	92.8328	-1.80512	0.232987	-7.74775	9.35e-15	7e-14
Hist1h3c	4.78786	-1.80156	0.699131	-2.57685	0.00997053	0.0221421
Disc1	8.36087	-1.80059	0.536402	-3.35679	0.00078854	0.00210795
Gm38158	3.65713	-1.8003	0.696972	-2.58304	0.00979354	0.021781
Filip1l	646.099	-1.79739	0.167887	-10.7059	9.55e-27	1.37e-25
Gm27209	4.50489	-1.7973	0.714026	-2.51713	0.0118314	0.0259019
Serpinb5	257.491	-1.79725	0.307344	-5.8477	4.98e-09	2.4e-08
Casd1	316.42	-1.79402	0.381321	-4.70475	2.54e-06	9.33e-06
F8	49.0378	-1.79329	0.208892	-8.5848	9.1e-18	8.26e-17
Gngt2	241.607	-1.79268	0.200957	-8.92074	4.63e-19	4.54e-18
Hspg2	2809.1	-1.7899	0.185225	-9.66334	4.32e-22	4.92e-21
Rsph9	21.9113	-1.7841	0.439693	-4.0576	4.96e-05	0.000156404
Slc39a4	2344.35	-1.7839	0.135937	-13.123	2.43e-39	5.99e-38
Itpkb	112.625	-1.78212	0.270897	-6.57858	4.75e-11	2.7e-10
Ccdc92	128.715	-1.78191	0.34421	-5.1768	2.26e-07	9.19e-07
Mir106b	2.47762	-1.78172	0.782876	-2.27586	0.0228544	0.0469613
B9d1	154.662	-1.77995	0.214902	-8.28262	1.2e-16	1.02e-15
1700011A15Rik	5.09264	-1.77892	0.601259	-2.95866	0.00308979	0.00749405
Dab2	4.98136	-1.7788	0.730883	-2.43377	0.0149426	0.0320389
Mmp7	2562.17	-1.77829	0.247594	-7.18228	6.86e-13	4.5e-12
Sox4	2441.4	-1.77825	0.20542	-8.6567	4.86e-18	4.49e-17
Rnf39	69.995	-1.77652	0.203735	-8.71978	2.79e-18	2.62e-17
4930503L19Rik	97.8936	-1.77538	0.204147	-8.69661	3.42e-18	3.19e-17
Btg3	16.2281	-1.77443	0.343696	-5.1628	2.43e-07	9.88e-07
Limd2	293.785	-1.77329	0.179842	-9.86028	6.19e-23	7.39e-22
9330136K24Rik	22.8538	-1.77305	0.306784	-5.77948	7.49e-09	3.52e-08
Elfn2	26.8015	-1.77302	0.54074	-3.27887	0.00104222	0.00273803
Gm13110	2.78791	-1.7722	0.785706	-2.25555	0.0240986	0.0492576
4933440J02Rik	5.13607	-1.76865	0.654055	-2.70413	0.00684845	0.0156984
Crybg3	502.746	-1.7653	0.117653	-15.0042	6.89e-51	2.52e-49
Gm26641	15.4264	-1.76466	0.389968	-4.52514	6.04e-06	2.12e-05
Gm24149	3.53347	-1.76221	0.725561	-2.42876	0.0151507	0.0324361
Rhd	7.44675	-1.76113	0.554643	-3.17526	0.00149705	0.00383042
Dnajc27	206.69	-1.75987	0.158878	-11.0769	1.62e-28	2.54e-27
Slc45a3	156.017	-1.75841	0.257489	-6.82908	8.55e-12	5.15e-11
Tnfrsf22	143.612	-1.75683	0.302205	-5.81336	6.12e-09	2.91e-08
Dmwd	364.24	-1.75649	0.158378	-11.0905	1.4e-28	2.2e-27
Arid5a	128.393	-1.75577	0.314047	-5.59076	2.26e-08	1.01e-07
Tnnt2	99.9163	-1.752	0.302234	-5.79682	6.76e-09	3.19e-08
Rtkn2	73.5349	-1.75108	0.263707	-6.64026	3.13e-11	1.81e-10
Renbp	75.9409	-1.75084	0.43439	-4.03057	5.56e-05	0.000174317
Igfbp4	3660.73	-1.74982	0.395407	-4.42537	9.63e-06	3.31e-05
Jph1	51.3658	-1.74954	0.271212	-6.45081	1.11e-10	6.11e-10
Zfp184	246.102	-1.74802	0.180219	-9.69943	3.03e-22	3.49e-21
Tns4	1916.83	-1.74697	0.181322	-9.63461	5.71e-22	6.48e-21
Btbd17	35.6172	-1.74632	0.330396	-5.28554	1.25e-07	5.23e-07
Glis3	39.6189	-1.74301	0.475136	-3.66845	0.000244029	0.000701978
Pirt	57.7643	-1.74271	0.391921	-4.44659	8.72e-06	3.02e-05
Snx22	112.566	-1.74219	0.159989	-10.8894	1.29e-27	1.95e-26
Ccdc40	18.8135	-1.74179	0.559083	-3.11545	0.00183667	0.00463252
Limk1	206.341	-1.74178	0.149207	-11.6736	1.74e-31	3.15e-30
Faim2	5.92949	-1.74157	0.618099	-2.81762	0.00483806	0.011385
Ncs1	385.054	-1.7366	0.235529	-7.3732	1.67e-13	1.15e-12
Ccdc88a	17.9388	-1.73638	0.32807	-5.29273	1.21e-07	5.03e-07
Mns1	223.562	-1.7362	0.185078	-9.3809	6.54e-21	7.06e-20
Osbp2	3.87359	-1.73605	0.743651	-2.33449	0.0195698	0.0407398
Shc4	7.48616	-1.73437	0.494743	-3.5056	0.000455573	0.00126217
Aqp9	7.8361	-1.73433	0.591123	-2.93396	0.00334663	0.00808157
Cd14	357.704	-1.73315	0.223756	-7.74572	9.5e-15	7.11e-14
Rnf32	1154.29	-1.73051	0.131763	-13.1335	2.12e-39	5.23e-38
Sema4c	732.164	-1.72916	0.162143	-10.6644	1.49e-26	2.12e-25
Wls	1879.33	-1.72772	0.180363	-9.5791	9.79e-22	1.1e-20
Bcl2l11	1171.77	-1.72638	0.104664	-16.4945	4.02e-61	1.99e-59
Pgbd1	74.0337	-1.72627	0.261677	-6.59694	4.2e-11	2.4e-10
Nyx	9.91864	-1.72587	0.479192	-3.60162	0.00031624	0.000894614
Pcdhb11	10.1128	-1.7243	0.519021	-3.3222	0.000893091	0.00236873
Inmt	7.98302	-1.72422	0.58686	-2.93804	0.00330297	0.00798293
Gm26576	7.39384	-1.72192	0.496288	-3.4696	0.000521225	0.00143217
Efhb	6.57176	-1.71956	0.621537	-2.76662	0.00566409	0.0131663
Nme5	7.39016	-1.71893	0.648221	-2.65176	0.0080074	0.0181068
Klhl8	654.078	-1.71827	0.143371	-11.9848	4.27e-33	8.31e-32
Kcnh1	14.8705	-1.71618	0.463156	-3.70539	0.000211064	0.000612745
Arnt2	804.628	-1.71529	0.203311	-8.43679	3.26e-17	2.86e-16
Asrgl1	220.47	-1.71478	0.281997	-6.08084	1.2e-09	6.05e-09
Maged1	3616	-1.71432	0.142409	-12.038	2.24e-33	4.42e-32
Tcf7	931.707	-1.71305	0.154647	-11.0772	1.62e-28	2.54e-27
Cldn11	6.36525	-1.70461	0.593014	-2.87448	0.00404692	0.00963218
Cdc42ep1	1619.8	-1.70373	0.191003	-8.91994	4.67e-19	4.57e-18
Fam118a	804.457	-1.69935	0.131942	-12.8796	5.87e-38	1.37e-36
Zscan18	9.72923	-1.69908	0.552602	-3.0747	0.00210714	0.0052667
Sorcs2	2802.18	-1.69754	0.213059	-7.96746	1.62e-15	1.27e-14
Kcnip3	7.18343	-1.69737	0.659186	-2.57495	0.0100255	0.0222511
Abcc12	6.89419	-1.69733	0.612443	-2.77141	0.00558135	0.0129846
Abi3bp	19.1323	-1.69654	0.653595	-2.5957	0.00943991	0.0210482
Slc39a8	1812.25	-1.69589	0.311928	-5.43681	5.42e-08	2.35e-07
Rabl2	188.392	-1.69576	0.16276	-10.4188	2.04e-25	2.75e-24
Gm25128	3.09184	-1.69447	0.730413	-2.31988	0.0203476	0.0422234
Gm10657	12.243	-1.69338	0.473466	-3.57657	0.000348138	0.000980206
Lypd6	129.196	-1.6931	0.244752	-6.9176	4.59e-12	2.82e-11
Kcnj8	8.03597	-1.68838	0.65282	-2.58629	0.00970158	0.0215934
BC048546	25.8866	-1.68632	0.39236	-4.2979	1.72e-05	5.75e-05
Tmem67	135.613	-1.68627	0.222014	-7.59535	3.07e-14	2.21e-13
Nrp1	80.0314	-1.68369	0.352699	-4.77373	1.81e-06	6.74e-06
Exoc4	2568.07	-1.68321	0.109458	-15.3777	2.31e-53	9.08e-52
D930048G16Rik	22.7872	-1.68052	0.301375	-5.57618	2.46e-08	1.1e-07
Cpxm1	6.3628	-1.67967	0.554878	-3.0271	0.00246912	0.00608959
Cldn8	313.487	-1.67907	0.349491	-4.80433	1.55e-06	5.83e-06
Saa3	3.37002	-1.6782	0.722914	-2.32144	0.0202631	0.0420671
Mpzl1	2952.19	-1.67698	0.107902	-15.5417	1.81e-54	7.5e-53
Pdgfc	28.5225	-1.67677	0.512972	-3.26874	0.00108026	0.00282879
Id4	27.5486	-1.6762	0.481119	-3.48396	0.000494061	0.00136254
Trip6	189.453	-1.67333	0.35039	-4.77561	1.79e-06	6.68e-06
Tubb3	77.0719	-1.6732	0.35914	-4.6589	3.18e-06	1.15e-05
Nutm1	13.6068	-1.67136	0.448583	-3.72588	0.000194637	0.000567597
B230208H11Rik	19.5308	-1.67024	0.334624	-4.9914	5.99e-07	2.34e-06
Mmp15	1825.61	-1.6696	0.206494	-8.08547	6.19e-16	4.99e-15
Stxbp4	216.793	-1.66959	0.142762	-11.6949	1.35e-31	2.47e-30
Clip3	10.4435	-1.66695	0.579384	-2.87711	0.00401339	0.0095614
Cpq	588.601	-1.66456	0.150033	-11.0946	1.33e-28	2.1e-27
Drp2	30.43	-1.66424	0.266308	-6.2493	4.12e-10	2.16e-09
Sfta2	20.5633	-1.66424	0.39334	-4.23104	2.33e-05	7.65e-05
Il6st	1661.62	-1.66374	0.152214	-10.9302	8.26e-28	1.26e-26
Dock4	430.313	-1.66037	0.1717	-9.6702	4.04e-22	4.62e-21
Ppp1r26	276.504	-1.66017	0.159942	-10.3798	3.06e-25	4.11e-24
Plxnb3	3.49308	-1.65974	0.736596	-2.25325	0.0242431	0.0495143
Bambi	140.63	-1.65681	0.212432	-7.79922	6.23e-15	4.72e-14
Wnk3	5.89559	-1.6521	0.669685	-2.46698	0.0136258	0.0294297
Zfp553	1605.28	-1.65147	0.123114	-13.4141	5e-41	1.3e-39
Nsmaf	1015.99	-1.6498	0.0950897	-17.35	1.97e-67	1.11e-65
Nhsl2	15.279	-1.64959	0.43317	-3.80818	0.000139993	0.000416382
Fgf18	5.25417	-1.64922	0.683696	-2.41222	0.0158559	0.0338118
Zfp37	50.3939	-1.64641	0.424157	-3.88159	0.000103774	0.000314007
Nuak1	93.5528	-1.6459	0.209403	-7.85994	3.84e-15	2.94e-14
Dmxl2	130.272	-1.64468	0.266337	-6.17519	6.61e-10	3.4e-09
Nbea	1327.56	-1.64363	0.241806	-6.79732	1.07e-11	6.37e-11
Tmem218	176.15	-1.64343	0.207601	-7.91629	2.45e-15	1.9e-14
Amt	239.636	-1.64187	0.272429	-6.02678	1.67e-09	8.35e-09
Cd40	6.9759	-1.6418	0.643454	-2.55154	0.0107249	0.0236782
Atp2b4	157.484	-1.64146	0.365268	-4.49385	6.99e-06	2.45e-05
Tmem229b	185.182	-1.63565	0.141879	-11.5285	9.48e-31	1.66e-29
St3gal2	39.3452	-1.63527	0.300857	-5.43538	5.47e-08	2.36e-07
Abcg1	22.6351	-1.63377	0.405117	-4.03283	5.51e-05	0.000172745
Bbs10	57.8473	-1.63275	0.388908	-4.19829	2.69e-05	8.77e-05
Gpr179	14.847	-1.63181	0.538935	-3.02784	0.00246307	0.00607598
9030624G23Rik	11.4846	-1.63132	0.447267	-3.6473	0.000265009	0.000758673
Alas2	7.18808	-1.63087	0.541869	-3.00971	0.00261497	0.00642416
Tead1	2905.58	-1.63068	0.153228	-10.6421	1.9e-26	2.68e-25
F730043M19Rik	13.7985	-1.62904	0.387756	-4.2012	2.65e-05	8.67e-05
Bmp7	1200	-1.62786	0.161983	-10.0496	9.23e-24	1.14e-22
9230110C19Rik	70.8681	-1.62616	0.300859	-5.40505	6.48e-08	2.78e-07
2610524H06Rik	46.8727	-1.62586	0.333263	-4.87863	1.07e-06	4.07e-06
Phlda1	1588.76	-1.62505	0.144782	-11.2241	3.1e-29	5.03e-28
Spag4	69.6637	-1.62466	0.271849	-5.97633	2.28e-09	1.12e-08
Znrf3	1584.31	-1.62325	0.141941	-11.4361	2.76e-30	4.72e-29
Ankrd22	172.885	-1.62275	0.221345	-7.33131	2.28e-13	1.55e-12
Far1	1904.22	-1.62193	0.180299	-8.99581	2.34e-19	2.35e-18
Gm26704	15.5971	-1.6208	0.417932	-3.87814	0.000105256	0.000318323
Akap12	6.1379	-1.61995	0.606039	-2.67301	0.00751738	0.0170976
Gm7162	66.6897	-1.61985	0.191337	-8.46594	2.54e-17	2.24e-16
Wnt9a	6.28097	-1.61623	0.565483	-2.85815	0.00426117	0.0101029
Ggt7	36.8591	-1.61591	0.579639	-2.78779	0.00530693	0.0123919
Vopp1	970.439	-1.61417	0.672769	-2.39929	0.016427	0.0349115
Krt36	4.08847	-1.61323	0.707634	-2.27974	0.0226228	0.0465318
D630045J12Rik	473.119	-1.61206	0.219775	-7.33504	2.22e-13	1.51e-12
Sun2	982.124	-1.61155	0.172178	-9.35979	7.99e-21	8.6e-20
Zfp941	10.4908	-1.61022	0.500944	-3.21438	0.00130729	0.0033765
Pkd2	501.621	-1.60796	0.118852	-13.5291	1.05e-41	2.82e-40
Ift27	243.734	-1.60789	0.186921	-8.60197	7.84e-18	7.13e-17
Gm9312	13.4374	-1.60778	0.509098	-3.1581	0.00158802	0.00404857
Tceal1	9.83483	-1.60762	0.672523	-2.39042	0.0168289	0.0356622
Socs5	475.087	-1.6059	0.152918	-10.5017	8.48e-26	1.17e-24
Endod1	1436.62	-1.60545	0.148331	-10.8234	2.67e-27	3.94e-26
Gm17281	7.39374	-1.60487	0.584546	-2.7455	0.00604181	0.0139727
Gm4651	11.9982	-1.60121	0.435648	-3.67547	0.000237417	0.000684519
Wdr6	2593.65	-1.59792	0.112758	-14.1712	1.38e-45	4.21e-44
Hey1	5.09308	-1.5979	0.651762	-2.45167	0.0142196	0.030619
Oscp1	110.134	-1.59767	0.147188	-10.8546	1.9e-27	2.83e-26
Cdkn1c	413.798	-1.59723	0.224774	-7.10594	1.2e-12	7.68e-12
Ano8	355.829	-1.59691	0.151099	-10.5686	4.16e-26	5.81e-25
Acsm3	732.461	-1.59686	0.236383	-6.75541	1.42e-11	8.44e-11
Gm16574	44.111	-1.596	0.292263	-5.46084	4.74e-08	2.06e-07
Acap1	10.2919	-1.5951	0.627208	-2.54317	0.0109851	0.0242033
Spata22	8.82883	-1.59452	0.699769	-2.27864	0.0226886	0.04665
Foxred2	177.651	-1.59323	0.191424	-8.32304	8.57e-17	7.31e-16
Micu3	188.43	-1.59133	0.170333	-9.34243	9.41e-21	1.01e-19
Tekt5	68.0348	-1.58661	0.358128	-4.43029	9.41e-06	3.24e-05
Rab31	978.179	-1.58621	0.204383	-7.76096	8.43e-15	6.33e-14
Ifitm2	5908.71	-1.58452	0.116302	-13.6242	2.88e-42	7.88e-41
Pcdhgb6	101.988	-1.58392	0.277173	-5.71457	1.1e-08	5.09e-08
Rinl	19.3674	-1.58313	0.391299	-4.04584	5.21e-05	0.000163968
9930012K11Rik	153.684	-1.58279	0.151915	-10.4189	2.03e-25	2.75e-24
Cecr2	6.25835	-1.58199	0.55491	-2.8509	0.00435954	0.0103221
Mybl1	256.082	-1.58108	0.156566	-10.0985	5.61e-24	7.02e-23
Trio	1732.4	-1.58091	0.17812	-8.87552	6.96e-19	6.75e-18
Zfp558	58.738	-1.57951	0.277646	-5.68895	1.28e-08	5.87e-08
Ankrd42	47.1726	-1.57887	0.293698	-5.37583	7.62e-08	3.25e-07
Magi2	9.32275	-1.57785	0.493915	-3.19457	0.00140039	0.0036022
Pcdhgc3	265.791	-1.57737	0.202899	-7.77417	7.59e-15	5.72e-14
Gm15612	4.29096	-1.57734	0.692011	-2.27935	0.022646	0.0465752
Trove2	730.264	-1.57578	0.143716	-10.9646	5.66e-28	8.7e-27
Ascl2	1401.99	-1.57548	0.174561	-9.02536	1.79e-19	1.81e-18
Agbl3	49.825	-1.57506	0.272858	-5.77247	7.81e-09	3.66e-08
Vasn	448.58	-1.57387	0.105499	-14.9183	2.5e-50	9.01e-49
Pak6	470.885	-1.57336	0.222993	-7.05566	1.72e-12	1.09e-11
Lmtk3	43.7483	-1.57222	0.259923	-6.0488	1.46e-09	7.33e-09
Cyp26b1	11.1434	-1.5709	0.536421	-2.92849	0.00340615	0.00821569
Ap1s3	708.082	-1.56929	0.161114	-9.74023	2.03e-22	2.36e-21
Akt3	6.44367	-1.56834	0.588177	-2.66645	0.00766581	0.0174073
Gpr182	46.1649	-1.56764	0.355062	-4.41511	1.01e-05	3.46e-05
Pmp22	30.0088	-1.56538	0.633724	-2.47013	0.0135063	0.0291968
Jag2	1983.41	-1.56205	0.14293	-10.9288	8.4e-28	1.28e-26
Eid1	560.02	-1.56112	0.12568	-12.4214	2e-35	4.22e-34
Trp63	4.54588	-1.56095	0.633357	-2.46456	0.0137181	0.0296066
Gm15226	14.1241	-1.56073	0.441766	-3.53293	0.000410981	0.0011445
Pmch	4.54056	-1.55864	0.650052	-2.39771	0.0164979	0.0350394
Dach1	1789.7	-1.5573	0.147134	-10.5842	3.53e-26	4.94e-25
Mcc	477.984	-1.55464	0.236066	-6.5856	4.53e-11	2.58e-10
Miat	217.817	-1.5545	0.286233	-5.43089	5.61e-08	2.42e-07
Fgd2	142.597	-1.55406	0.263034	-5.90821	3.46e-09	1.68e-08
Slc23a3	160.481	-1.554	0.202248	-7.68363	1.55e-14	1.14e-13
Cyfip2	8.29136	-1.55353	0.635055	-2.4463	0.0144332	0.0310436
Plin4	4.23104	-1.55304	0.653125	-2.37786	0.0174134	0.0367566
Cyp27a1	126.65	-1.55205	0.474026	-3.27418	0.00105968	0.0027784
Gm13067	4.71172	-1.54954	0.614588	-2.52126	0.0116936	0.0256249
Gtse1	1997.59	-1.54938	0.143264	-10.8149	2.93e-27	4.31e-26
Tspyl4	24.9038	-1.54922	0.354897	-4.36526	1.27e-05	4.3e-05
Sgsm1	543.027	-1.54895	0.251524	-6.15826	7.35e-10	3.77e-09
Gm36948	15.8862	-1.54579	0.438393	-3.52603	0.000421844	0.00117317
Ica1	332.626	-1.54547	0.2184	-7.07633	1.48e-12	9.45e-12
Ak5	5.48293	-1.54368	0.570632	-2.70522	0.00682597	0.0156506
Tnnc1	12.6529	-1.54226	0.473157	-3.25951	0.00111604	0.00291438
4930432K21Rik	11.1277	-1.54206	0.532603	-2.89532	0.00378769	0.00906464
Zfp125	117.689	-1.54148	0.236023	-6.53106	6.53e-11	3.68e-10
Wdr90	910.885	-1.53939	0.0979389	-15.7179	1.14e-55	4.91e-54
2410089E03Rik	368.493	-1.53916	0.165796	-9.28349	1.64e-20	1.74e-19
Rgs12	1058.36	-1.53855	0.155693	-9.88193	4.99e-23	5.98e-22
Fam227a	44.6766	-1.53735	0.303647	-5.06297	4.13e-07	1.64e-06
Pcdhga6	14.1854	-1.53539	0.57832	-2.65491	0.00793292	0.0179563
Nt5dc3	443.279	-1.53221	0.155285	-9.86708	5.78e-23	6.91e-22
Slc25a35	508.385	-1.53142	0.139481	-10.9794	4.8e-28	7.42e-27
Rnf208	118.061	-1.53007	0.229616	-6.66359	2.67e-11	1.55e-10
Iqsec1	1486.49	-1.53004	0.121979	-12.5434	4.32e-36	9.31e-35
Fam65b	341.544	-1.52882	0.166131	-9.20252	3.5e-20	3.66e-19
Snord87	18.3819	-1.52789	0.336222	-4.54428	5.51e-06	1.95e-05
Tnni3	14.5431	-1.52744	0.675658	-2.26067	0.0237796	0.0486689
Lgr5	7889.93	-1.52685	0.206849	-7.38146	1.57e-13	1.08e-12
Nt5dc2	381.063	-1.52585	0.191624	-7.96271	1.68e-15	1.32e-14
Ly9	12.1836	-1.52484	0.520371	-2.9303	0.0033864	0.00817065
Atoh8	95.077	-1.52387	0.32961	-4.62325	3.78e-06	1.36e-05
Kcnh2	250.677	-1.52208	0.212755	-7.15412	8.42e-13	5.48e-12
Slc2a4	9.29076	-1.52124	0.464299	-3.27641	0.00105134	0.00275814
Tmem43	1252.49	-1.51918	0.113669	-13.3649	9.7e-41	2.5e-39
Emp2	3559.01	-1.5186	0.240513	-6.31401	2.72e-10	1.45e-09
AB124611	4.36226	-1.51663	0.610422	-2.48455	0.0129714	0.0281369
Rab23	265.001	-1.51611	0.130038	-11.659	2.07e-31	3.73e-30
[truncated: 599 more rows]
