# Supplementary material for: R-Spondin chromosome rearrangements drive Wnt-dependent tumour initiation and maintenance in the intestine
Source: Nat Commun. 2017 Jul 11;8:15945. doi: 10.1038/ncomms15945 (PMC5508203; doi:10.1038/ncomms15945)
Supplement: Supplementary Data 2 [file ncomms15945-s3.xlsx]

## Sheet: Supp Data 2
Gene symbol	baseMean	log2FC	lfcSE	stat	pvalue	padj
Apoa4	27899.4	11.965	0.491478	24.3449	6.57e-131	1.16e-128
Slc6a19	6054.12	11.8606	0.422839	28.05	4e-173	1.51e-170
Cfhr2	1991.76	11.4149	0.697801	16.3584	3.79e-60	1.83e-58
2010106E10Rik	2794.18	11.1366	0.483375	23.0391	1.89e-117	2.75e-115
Ggt1	4726.55	11.1218	0.435938	25.5123	1.44e-143	3.44e-141
Otop3	1043.99	11.0464	0.733085	15.0684	2.61e-51	9.67e-50
Btnl1	2639.93	10.9258	0.464337	23.5298	2.02e-122	3.16e-120
Ugt2b5	3477.86	10.8476	0.589443	18.4031	1.24e-75	8.8e-74
Apoc3	3150.37	10.8356	0.59037	18.3539	3.07e-75	2.15e-73
Scin	4471.91	10.8156	0.410418	26.3527	4.78e-153	1.32e-150
Dmbt1	27999.4	10.7771	0.325116	33.1486	5.94e-241	6.42e-238
G6pc	1244.79	10.7142	0.622353	17.2157	2.02e-66	1.11e-64
Apoa1	13968.4	10.5269	0.411847	25.5602	4.23e-144	1.03e-141
Slc6a20a	1997.01	10.4965	0.480913	21.8262	1.31e-105	1.58e-103
Ace2	6105.56	10.1371	0.512825	19.7672	5.71e-87	5.1e-85
Fabp1	32085.6	10.0931	0.43676	23.1091	3.75e-118	5.57e-116
Slc6a3	340.049	10.0719	0.846725	11.8951	1.25e-32	2.39e-31
Dpep1	2787.1	9.80623	0.384349	25.5139	1.38e-143	3.34e-141
Slc2a2	4185.09	9.76929	0.332041	29.4219	2.88e-190	1.39e-187
Sis	94997.9	9.76852	0.273989	35.653	2.12e-278	4.37e-275
Pdzd3	666.858	9.70973	0.570402	17.0226	5.58e-65	3.02e-63
Slc5a4b	4727.69	9.63375	0.438296	21.98	4.48e-107	5.61e-105
Smlr1	521.896	9.60183	0.615666	15.5958	7.77e-55	3.25e-53
Adh4	2107.03	9.45681	0.392643	24.085	3.59e-128	5.95e-126
Slc2a7	447.633	9.44987	0.733046	12.8912	5.04e-38	1.19e-36
Cyp2d22	459.667	9.44475	0.939387	10.0542	8.81e-24	1.09e-22
Sst	214.543	9.44391	0.87159	10.8353	2.34e-27	3.47e-26
Leap2	1253.48	9.37439	0.439441	21.3325	5.67e-101	6.33e-99
Gm4788	290.865	9.36595	0.769515	12.1712	4.42e-34	8.96e-33
Slc13a1	814.527	9.34804	0.532107	17.568	4.33e-69	2.6e-67
Ces1f	6569.07	9.32012	0.482618	19.3116	4.29e-83	3.54e-81
Slco2b1	1752.78	9.28731	0.33167	28.0017	1.55e-172	5.67e-170
Adh1	38988	9.27466	0.213516	43.4379	0	0
Mme	6526.83	9.26878	0.265871	34.862	2.8e-266	4.23e-263
Arg2	2497.87	9.22267	0.363194	25.3932	3e-142	6.94e-140
Olfm4	27556	9.20688	0.534153	17.2364	1.42e-66	7.85e-65
Slc5a11	311.141	9.14297	0.694683	13.1614	1.46e-39	3.65e-38
Cyp3a11	4112.49	9.13441	0.336643	27.1338	3.93e-162	1.26e-159
Dpyd	3839.51	9.13007	0.285703	31.9565	4.38e-224	3.31e-221
ENSMUSG00000103278	368.625	9.09142	0.635795	14.2993	2.21e-46	6.91e-45
Creb3l3	5545.53	9.01397	0.309671	29.1083	2.82e-186	1.31e-183
Rbp2	9537.94	8.99524	0.45785	19.6467	6.17e-86	5.45e-84
Slc15a1	641.588	8.95087	0.563787	15.8763	9.25e-57	4.08e-55
Slc13a2	261.91	8.87201	0.711052	12.4773	9.93e-36	2.12e-34
Alpi	24561.5	8.69293	0.403074	21.5666	3.7e-103	4.28e-101
Enpep	7200.75	8.67354	0.278789	31.1115	1.69e-212	1.06e-209
Fbp1	5281.97	8.64629	0.307563	28.1123	6.93e-174	2.67e-171
Cd36	528.14	8.6308	0.671486	12.8533	8.24e-38	1.92e-36
Aadac	4328.8	8.61024	0.271183	31.7506	3.11e-221	2.28e-218
Cyp3a25	2071.5	8.51629	0.562283	15.1459	8.06e-52	3.04e-50
Gm766	1544.78	8.48911	0.478009	17.7593	1.46e-70	9.07e-69
Nags	985.597	8.48587	0.324439	26.1555	8.53e-151	2.33e-148
Slc6a4	1024.28	8.46149	0.330125	25.6312	6.85e-145	1.73e-142
Gal3st2	335.13	8.45924	0.583139	14.5064	1.1e-47	3.57e-46
Zg16	682.019	8.44217	0.72412	11.6585	2.08e-31	3.75e-30
Clca4b	9165.24	8.41433	0.253153	33.2381	3.03e-242	3.44e-239
Chp2	2191.46	8.39226	0.266779	31.4577	3.29e-217	2.33e-214
C87977	393.383	8.38651	0.511701	16.3895	2.27e-60	1.11e-58
Enpp7	118.219	8.38221	0.936515	8.95043	3.54e-19	3.51e-18
2010001E11Rik	293.038	8.36658	0.549119	15.2364	2.03e-52	7.74e-51
Akr1b7	509.834	8.33324	0.476418	17.4914	1.66e-68	9.73e-67
Slc51b	125.036	8.32972	0.78449	10.618	2.46e-26	3.46e-25
Slc51a	866.945	8.32842	0.362502	22.9748	8.32e-117	1.18e-114
Gm11437	509.959	8.32527	0.475192	17.5198	1.01e-68	5.98e-67
Slc16a9	135.382	8.29784	0.809681	10.2483	1.2e-24	1.56e-23
Pde3a	1765.15	8.26489	0.235693	35.0664	2.2e-269	3.56e-266
Lct	3460.72	8.26247	0.60219	13.7207	7.63e-43	2.13e-41
Slc6a19os	74.8609	8.23213	0.906044	9.0858	1.03e-19	1.05e-18
Clec2h	2841.05	8.22404	0.442413	18.589	3.94e-77	2.91e-75
Reg1	14852.2	8.18698	0.559938	14.6212	2.06e-48	6.88e-47
Rdh7	1881.66	8.15386	0.460092	17.7222	2.82e-70	1.74e-68
Tmprss15	102.219	8.11948	0.952915	8.52067	1.59e-17	1.42e-16
Cml5	1177.36	8.09097	0.338734	23.8859	4.29e-126	6.85e-124
9430069I07Rik	79.9576	8.07019	0.934704	8.63395	5.93e-18	5.45e-17
Cyp2c38	247.021	8.0604	0.591686	13.6228	2.93e-42	8.02e-41
Erich4	305.253	8.05833	0.503789	15.9954	1.37e-57	6.24e-56
Fmo4	766.596	8.0538	0.325162	24.7685	1.96e-135	3.76e-133
Prrx1	303.544	7.99221	0.542206	14.7402	3.56e-49	1.23e-47
Ugt2a3	781.802	7.99019	0.398868	20.0322	2.89e-89	2.65e-87
Gdpd2	400.643	7.98406	0.647232	12.3357	5.82e-35	1.21e-33
Cndp1	157.844	7.92851	0.659134	12.0287	2.51e-33	4.92e-32
Slc39a5	3422.48	7.85718	0.202508	38.7993	0	0
Lmcd1	222.054	7.82667	0.509005	15.3764	2.36e-53	9.25e-52
Prss30	269.893	7.77492	0.812189	9.57279	1.04e-21	1.17e-20
Trpa1	50.6329	7.77325	0.92248	8.42647	3.56e-17	3.12e-16
Adgrd1	175.696	7.76489	0.857071	9.0598	1.31e-19	1.33e-18
Fras1	1377.76	7.74753	0.357154	21.6924	2.42e-104	2.84e-102
Aldob	244401	7.7392	0.193957	39.9017	0	0
Bche	10367.7	7.73341	0.421963	18.3273	5.02e-75	3.48e-73
Vwce	1516.06	7.7194	0.501453	15.394	1.79e-53	7.09e-52
Cps1	55865.6	7.71013	0.272172	28.3281	1.56e-176	6.31e-174
Fgr	97.4522	7.69417	0.690925	11.136	8.38e-29	1.33e-27
Gm16559	157.921	7.69251	0.613619	12.5363	4.73e-36	1.02e-34
Nat8	1652.03	7.67079	0.274157	27.9795	2.88e-172	1.04e-169
Btnl2	993.762	7.6454	0.524506	14.5764	3.97e-48	1.31e-46
Prr5l	94.307	7.60471	0.70685	10.7586	5.4e-27	7.86e-26
Smim24	20119.6	7.58584	0.201311	37.6823	0	0
Gm21885	479.759	7.55779	0.375411	20.1321	3.87e-90	3.62e-88
Prlr	2098.3	7.5558	0.246719	30.6251	5.68e-206	3.07e-203
Gm28523	41.5639	7.53964	0.931311	8.09573	5.69e-16	4.6e-15
H2-T3	1007.86	7.53809	0.320165	23.5444	1.43e-122	2.26e-120
Ctrb1	62.9633	7.51072	0.791256	9.49215	2.26e-21	2.5e-20
Aspdh	41.5701	7.50059	0.936891	8.00584	1.19e-15	9.38e-15
Ptk6	89.2051	7.50008	0.718131	10.4439	1.56e-25	2.14e-24
Hsd3b3	112.904	7.48013	0.670004	11.1643	6.1e-29	9.75e-28
Pcsk5	3949.91	7.4655	0.45519	16.4009	1.89e-60	9.2e-59
Reg3a	1431.26	7.46267	0.564413	13.222	6.55e-40	1.65e-38
Gip	1176.88	7.45873	0.555272	13.4326	3.9e-41	1.02e-39
Slc4a5	1301.34	7.45745	0.296781	25.1278	2.47e-139	5.28e-137
Btnl6	953.414	7.42194	0.469581	15.8055	2.85e-56	1.24e-54
Slc28a1	244.03	7.38528	0.525741	14.0474	8e-45	2.38e-43
Cyp2c66	6011.73	7.38318	0.477652	15.4572	6.74e-54	2.73e-52
Adh6a	6636.71	7.34749	0.303678	24.195	2.51e-129	4.29e-127
Eci3	102.306	7.31057	0.683248	10.6997	1.02e-26	1.46e-25
Treh	3097.44	7.30497	0.268361	27.2206	3.7e-163	1.2e-160
Gm12498	79.1724	7.28376	0.739442	9.85034	6.83e-23	8.13e-22
F10	35.619	7.2572	0.952861	7.61623	2.61e-14	1.89e-13
Gm13130	33.9626	7.23787	0.950068	7.61827	2.57e-14	1.87e-13
Nr1i3	530.894	7.21712	0.353022	20.4438	6.82e-93	6.79e-91
Bco1	2666.16	7.19934	0.409712	17.5717	4.06e-69	2.44e-67
Slc47a1	285.596	7.18075	0.479918	14.9624	1.29e-50	4.7e-49
Dab1	1090.54	7.17776	0.234188	30.6496	2.68e-206	1.48e-203
Lrrc19	1086.83	7.14113	0.290287	24.6003	1.25e-133	2.3e-131
Clic5	4070.43	7.13234	0.18374	38.8176	0	0
Ephx2	3806.29	7.12893	0.319504	22.3125	2.79e-110	3.62e-108
Gm11128	30.0966	7.10412	0.954642	7.44165	9.94e-14	6.96e-13
Trim38	89.1545	7.10216	0.692913	10.2497	1.19e-24	1.54e-23
Slc2a5	3820.26	7.09219	0.281632	25.1824	6.24e-140	1.36e-137
Cyp2c44	65.5202	7.06695	0.733865	9.62977	5.99e-22	6.79e-21
Ugt1a9	698.288	7.04178	0.605835	11.6233	3.14e-31	5.63e-30
Maob	2436.05	7.02677	0.627945	11.1901	4.56e-29	7.36e-28
Dao	653.643	6.97596	0.382052	18.2592	1.75e-74	1.19e-72
Spink1	1320.64	6.93913	0.281258	24.6718	2.15e-134	4.03e-132
9630028B13Rik	41.4582	6.90344	0.824704	8.37081	5.72e-17	4.93e-16
Alppl2	74.4252	6.89765	0.68816	10.0233	1.2e-23	1.48e-22
Pramel5	27.9781	6.85602	0.981134	6.98786	2.79e-12	1.74e-11
Trim80	69.7327	6.85061	0.670333	10.2197	1.62e-24	2.08e-23
Ptafr	24.7346	6.82181	0.972101	7.01759	2.26e-12	1.42e-11
Slc7a15	73.8586	6.81251	0.721679	9.4398	3.73e-21	4.08e-20
Ifit1bl2	908.97	6.8071	0.262408	25.9409	2.3e-148	6.08e-146
Ugt2b36	1766.31	6.77014	0.465325	14.5493	5.9e-48	1.93e-46
Cyp2c70	115.143	6.76945	0.609817	11.1008	1.24e-28	1.96e-27
Prap1	9172.85	6.76673	0.235442	28.7405	1.19e-181	5.1e-179
Mttp	34731.1	6.75872	0.147374	45.861	0	0
Nr2e3	320.872	6.74466	0.329983	20.4394	7.46e-93	7.39e-91
Gm13108	22.6731	6.72995	0.975268	6.90062	5.18e-12	3.16e-11
Akp3	5488.45	6.70833	0.443707	15.1188	1.22e-51	4.55e-50
Ces1d	965.978	6.69885	0.463841	14.4421	2.81e-47	8.98e-46
Hkdc1	7820.15	6.67025	0.207976	32.0723	1.07e-225	8.7e-223
Nlrp9b	282.444	6.65995	0.666038	9.99936	1.53e-23	1.88e-22
G0s2	177.189	6.65668	0.438486	15.181	4.72e-52	1.79e-50
Gda	5111.49	6.64701	0.514133	12.9286	3.11e-38	7.37e-37
Gm17120	21.1129	6.6203	0.982718	6.73673	1.62e-11	9.54e-11
Acaa1b	1438.95	6.61248	0.304806	21.6941	2.33e-104	2.76e-102
Rbp7	88.8308	6.60751	0.637702	10.3614	3.71e-25	4.94e-24
Spp2	170.865	6.59749	0.542709	12.1566	5.29e-34	1.07e-32
Slc7a8	1655.87	6.59412	0.161977	40.7101	0	0
Slc5a4a	46.7812	6.58843	0.761783	8.64869	5.21e-18	4.8e-17
Bst1	301.73	6.53267	0.819018	7.97622	1.51e-15	1.19e-14
Slc13a2os	21.0497	6.52871	0.995399	6.55889	5.42e-11	3.07e-10
Pga5	19.454	6.52725	0.986912	6.61381	3.75e-11	2.15e-10
Ces1c	148.382	6.51802	0.448804	14.5231	8.65e-48	2.81e-46
Acot3	45.8301	6.50545	0.780981	8.32984	8.1e-17	6.91e-16
Gm29560	20.175	6.49799	0.995191	6.52939	6.6e-11	3.71e-10
Slc28a3	169.008	6.49564	0.436306	14.8878	3.95e-50	1.41e-48
Ceacam20	537.128	6.44948	0.529391	12.1828	3.84e-34	7.79e-33
Cyp2j9	377.94	6.41579	0.300436	21.3549	3.51e-101	3.98e-99
Slc3a1	2660.27	6.39332	0.188756	33.8708	1.79e-251	2.26e-248
Tmem89	27.8057	6.39144	0.837792	7.62891	2.37e-14	1.72e-13
Sult1b1	2523.59	6.38816	0.198776	32.1374	1.32e-226	1.11e-223
Rims4	121.718	6.38645	0.566477	11.274	1.76e-29	2.89e-28
Cnnm1	270.547	6.38236	0.336259	18.9805	2.47e-80	1.92e-78
Cyp4f14	13441.3	6.37579	0.205369	31.0456	1.31e-211	8.03e-209
Ceacam12	19.9032	6.35383	1.01373	6.26779	3.66e-10	1.93e-09
Pbld2	3742.62	6.34794	0.248118	25.5843	2.28e-144	5.69e-142
Dnah2	728.05	6.33591	0.261958	24.1868	3.06e-129	5.19e-127
Ces1b	133.61	6.32822	0.493084	12.834	1.06e-37	2.46e-36
Mycn	135.573	6.32463	0.40248	15.7141	1.21e-55	5.2e-54
Gm1123	4822.4	6.3226	0.254609	24.8325	3.99e-136	7.81e-134
Hck	135.575	6.29233	0.532713	11.8118	3.39e-32	6.31e-31
Hoxa3	68.4162	6.2529	0.625205	10.0014	1.5e-23	1.84e-22
Thsd7b	15.9679	6.24798	1.00512	6.21614	5.1e-10	2.65e-09
Sult1d1	3403.33	6.22282	0.198471	31.3538	8.65e-216	5.94e-213
Gm29571	14.3519	6.2186	0.997542	6.23392	4.55e-10	2.37e-09
Hebp1	147.01	6.19629	0.42414	14.6091	2.46e-48	8.21e-47
Rac2	25.6541	6.18621	0.870752	7.10444	1.21e-12	7.76e-12
Cybrd1	3477.09	6.18128	0.704369	8.77563	1.7e-18	1.62e-17
Lipn	66.2932	6.16569	0.663659	9.29045	1.54e-20	1.63e-19
Proz	348.071	6.16494	0.340889	18.0849	4.19e-73	2.79e-71
Ccl6	491.767	6.16023	0.267403	23.0372	1.98e-117	2.85e-115
Gm5699	15.6267	6.13031	1.01913	6.01523	1.8e-09	8.93e-09
Ucn3	30.4787	6.1155	0.736118	8.30777	9.75e-17	8.28e-16
Tex12	14.1186	6.1088	1.01189	6.037	1.57e-09	7.86e-09
Gm11752	21.0615	6.06773	0.84387	7.19037	6.46e-13	4.25e-12
S100g	3033.15	6.05061	0.564102	10.7261	7.68e-27	1.11e-25
Npc1l1	8330.46	6.00541	0.22185	27.0697	2.24e-161	6.96e-159
Rragd	2807.13	6.00496	0.22658	26.5027	9.03e-155	2.56e-152
4930534D22Rik	20.7303	5.99928	0.859698	6.97836	2.99e-12	1.86e-11
Gm3054	43.0864	5.99005	0.778468	7.69466	1.42e-14	1.05e-13
Guca2b	3696.2	5.9543	0.406573	14.6451	1.45e-48	4.87e-47
Apoc2	3330.03	5.93199	0.258984	22.9049	4.15e-116	5.82e-114
Papss2	12504.6	5.92033	0.263597	22.4598	1.03e-111	1.37e-109
Ccl28	1492.46	5.9198	0.290684	20.3651	3.41e-92	3.29e-90
Fgl2	464.222	5.90654	0.339166	17.4149	6.36e-68	3.67e-66
Gm16863	33.4826	5.90234	0.672201	8.78062	1.63e-18	1.55e-17
Mertk	617.265	5.89865	0.260716	22.6248	2.47e-113	3.38e-111
Cyp4f40	672.428	5.8967	0.275591	21.3965	1.44e-101	1.65e-99
Olfr165	12.1695	5.89244	1.0266	5.73977	9.48e-09	4.41e-08
Gsta2	2545.25	5.88372	0.416684	14.1204	2.85e-45	8.58e-44
Ptprm	38.0589	5.87904	0.755238	7.78435	7.01e-15	5.29e-14
Gm20743	10.972	5.87204	1.01837	5.76614	8.11e-09	3.8e-08
Ces2c	3785.43	5.86336	0.254834	23.0085	3.83e-117	5.5e-115
Trim30d	180.358	5.83816	0.451325	12.9356	2.83e-38	6.74e-37
H2-Q1	913.917	5.81648	0.457404	12.7163	4.8e-37	1.07e-35
H2-Bl	236.113	5.78231	0.731049	7.90961	2.58e-15	2e-14
Amn	1007.52	5.78105	0.190531	30.3418	3.23e-202	1.7e-199
St3gal4	10756.1	5.77911	0.255473	22.6212	2.68e-113	3.64e-111
Mir194-1	61.3591	5.77683	0.571147	10.1144	4.77e-24	6e-23
Slc26a6	4979.57	5.77547	0.185183	31.1879	1.55e-213	1.01e-210
Gm11586	9.8689	5.77498	1.02166	5.65257	1.58e-08	7.2e-08
Fam19a3	65.7768	5.75737	0.517595	11.1233	9.66e-29	1.53e-27
Npl	1407.17	5.75484	0.590389	9.74753	1.89e-22	2.2e-21
Slc7a9	1504.91	5.74246	0.230737	24.8875	1.02e-136	2.04e-134
Slc25a34	186.12	5.73856	0.409887	14.0003	1.55e-44	4.57e-43
2310043O21Rik	9.58071	5.73456	1.02383	5.60107	2.13e-08	9.59e-08
Cox6a2	17.0921	5.72457	0.876645	6.53009	6.57e-11	3.7e-10
Gm27162	36.5285	5.72003	0.627102	9.12137	7.42e-20	7.67e-19
C430039J16Rik	10.3444	5.70979	1.03594	5.51171	3.55e-08	1.57e-07
Cck	300.14	5.70356	0.386746	14.7476	3.19e-49	1.1e-47
Cyp2d26	11214.9	5.70151	0.237186	24.0381	1.11e-127	1.8e-125
Slc22a13b-ps	313.019	5.69819	0.381031	14.9547	1.45e-50	5.26e-49
Plek	16.7677	5.67241	0.883193	6.42261	1.34e-10	7.32e-10
Clca1	441.266	5.65063	0.706774	7.99496	1.3e-15	1.02e-14
1810063I02Rik	9.36963	5.64879	1.03421	5.46194	4.71e-08	2.05e-07
Ces1e	1015.05	5.64008	0.305787	18.4445	5.77e-76	4.16e-74
Gm28719	22.6407	5.6368	0.782053	7.2077	5.69e-13	3.76e-12
Tmem37	636.83	5.63165	0.273895	20.5614	6.09e-94	6.28e-92
Ces2h	22.6226	5.62581	0.789053	7.12983	1e-12	6.49e-12
Muc3	1423.82	5.61602	0.530352	10.5892	3.34e-26	4.68e-25
Hes2	77.7098	5.60545	0.460571	12.1707	4.45e-34	9.02e-33
Arhgap9	101.038	5.60472	0.399057	14.0449	8.28e-45	2.45e-43
Tcf23	1495.61	5.59192	0.206305	27.1052	8.56e-162	2.7e-159
Ppara	1014.91	5.57763	0.239648	23.2742	8.08e-120	1.24e-117
Trim72	118.227	5.57503	0.371996	14.9868	8.96e-51	3.27e-49
2010010A06Rik	18.786	5.56662	0.945665	5.88646	3.95e-09	1.91e-08
Sepp1	21214.4	5.56435	0.227814	24.425	9.28e-132	1.67e-129
Hsd17b6	89.7689	5.55971	0.474859	11.7081	1.16e-31	2.12e-30
Bcl2l15	1282.22	5.55038	0.215713	25.7304	5.35e-146	1.38e-143
Fam47e	9.02522	5.53432	1.04696	5.2861	1.25e-07	5.21e-07
Plbd1	900.853	5.50612	0.465242	11.835	2.57e-32	4.83e-31
Gcg	269.203	5.50429	0.65778	8.36798	5.86e-17	5.05e-16
Akr1c14	5191.2	5.49921	0.379968	14.4728	1.8e-47	5.79e-46
Smcp	9.72429	5.49902	1.05923	5.19154	2.09e-07	8.53e-07
Hsd3b2	30.3458	5.49099	0.617385	8.89395	5.9e-19	5.74e-18
Neu3	1089.05	5.48597	0.293014	18.7225	3.24e-78	2.43e-76
Neto1	8.2631	5.48396	1.04503	5.24766	1.54e-07	6.37e-07
Tkfc	49187.2	5.48053	0.121832	44.9842	0	0
Cyp3a59	25.8178	5.47641	0.718583	7.62113	2.51e-14	1.83e-13
Mbl2	9.02932	5.46363	1.05704	5.16882	2.36e-07	9.57e-07
Gm15331	20.6283	5.44565	0.812031	6.70622	2e-11	1.17e-10
Slc22a13	43.9143	5.4408	0.62135	8.75642	2.02e-18	1.91e-17
Dclk3	46.3616	5.43829	0.661364	8.22284	1.99e-16	1.66e-15
Hnf4aos	64.1242	5.4379	0.485257	11.2062	3.8e-29	6.15e-28
Naaladl1	1894.8	5.42556	0.489581	11.082	1.53e-28	2.41e-27
Mcoln2	347.715	5.41947	0.217229	24.9481	2.24e-137	4.57e-135
Gm20694	14.357	5.40677	0.913232	5.92048	3.21e-09	1.56e-08
Ptpn22	125.288	5.38992	0.344772	15.6333	4.32e-55	1.83e-53
Gsta1	18849.4	5.3872	0.29503	18.2599	1.73e-74	1.18e-72
Thnsl2	749.185	5.38269	0.223897	24.041	1.04e-127	1.69e-125
Gm11127	13.5387	5.38011	0.895522	6.0078	1.88e-09	9.34e-09
Abat	1556.05	5.37848	0.197001	27.3018	4.04e-164	1.39e-161
Btnl7-ps	105.803	5.37284	0.586378	9.16277	5.06e-20	5.25e-19
0610031O16Rik	23.5228	5.37239	0.705943	7.61024	2.74e-14	1.98e-13
Khk	13435.2	5.36674	0.145644	36.8484	3.1e-297	7.04e-294
Tm6sf2	3685.67	5.36064	0.213672	25.0881	6.7e-139	1.41e-136
Gm28720	44.3672	5.35563	0.541706	9.8866	4.76e-23	5.71e-22
Tmem236	2416.2	5.3133	0.173201	30.677	1.15e-206	6.72e-204
Gm16332	14.986	5.30822	0.948801	5.59466	2.21e-08	9.93e-08
Gstm3	25234.7	5.28901	0.30419	17.3872	1.03e-67	5.92e-66
Trav15-2-dv6-2	6.70144	5.28885	1.05267	5.02425	5.05e-07	1.99e-06
Gm37403	12.5634	5.28207	0.904025	5.84284	5.13e-09	2.46e-08
Krt20	3042.64	5.28061	0.504786	10.4611	1.3e-25	1.79e-24
Gm19744	7.22827	5.28028	1.06106	4.97644	6.48e-07	2.52e-06
Chst4	372.007	5.27908	0.385095	13.7085	9.03e-43	2.52e-41
G630090E17Rik	268.729	5.27587	0.304946	17.301	4.62e-67	2.58e-65
Sval1	7.02011	5.24303	1.06406	4.92736	8.33e-07	3.21e-06
Siglecf	36.8307	5.23377	0.60656	8.62861	6.21e-18	5.69e-17
Vsir	276.308	5.20632	0.296624	17.5519	5.75e-69	3.42e-67
BC021614	765.137	5.19647	0.243626	21.3297	6.02e-101	6.7e-99
Bco2	1066.24	5.19617	0.253142	20.5267	1.24e-93	1.26e-91
Otop2	6.87332	5.17575	1.071	4.83262	1.35e-06	5.09e-06
4732463B04Rik	76.9792	5.17495	0.450408	11.4895	1.49e-30	2.59e-29
Dhrs9	60.7048	5.1658	0.427401	12.0865	1.24e-33	2.48e-32
Enpp3	758.692	5.1567	0.539559	9.55724	1.21e-21	1.36e-20
Tldc2	340.032	5.14991	0.25254	20.3925	1.95e-92	1.92e-90
Ly6g6f	11.2805	5.1477	0.908238	5.66778	1.45e-08	6.61e-08
Tstd1	768.546	5.13794	0.233419	22.0117	2.23e-107	2.81e-105
Acpp	973.738	5.13706	0.308673	16.6424	3.43e-62	1.74e-60
Syna	225.437	5.10017	0.322078	15.8352	1.78e-56	7.79e-55
Muc2	2138.82	5.09236	0.228784	22.2584	9.35e-110	1.19e-107
H2-Q2	3925.3	5.09134	0.263554	19.318	3.79e-83	3.14e-81
1700007E05Rik	24.038	5.0836	0.676955	7.50951	5.94e-14	4.22e-13
Serpina9	10.3495	5.07813	0.901595	5.63239	1.78e-08	8.07e-08
4833407H14Rik	76.7163	5.0722	0.581978	8.71544	2.9e-18	2.71e-17
Cd300lf	20.7864	5.0683	0.787124	6.43901	1.2e-10	6.59e-10
Ces1g	634.694	5.06724	0.477775	10.6059	2.8e-26	3.93e-25
Gpr119	5.95425	5.06176	1.07393	4.71332	2.44e-06	8.96e-06
Krtap3-1	5.52612	5.06173	1.06766	4.74096	2.13e-06	7.86e-06
Gm21013	5.61121	5.04958	1.06997	4.71937	2.37e-06	8.71e-06
A730036I17Rik	5.30148	5.03738	1.06663	4.72268	2.33e-06	8.58e-06
Pcdh8	152.528	5.02822	0.853412	5.8919	3.82e-09	1.85e-08
Slc5a1	35879.4	5.0257	0.234954	21.3902	1.65e-101	1.88e-99
Sult1c2	1171.09	5.02464	0.27287	18.414	1.01e-75	7.21e-74
Fcgrt	591.959	5.02323	0.358527	14.0107	1.34e-44	3.95e-43
Agxt2	9.97229	5.02153	0.906216	5.54121	3e-08	1.33e-07
Zdhhc19	9.84299	5.01274	0.905668	5.53485	3.11e-08	1.38e-07
Urah	178.987	5.01214	0.582641	8.60246	7.8e-18	7.11e-17
Cyp4a10	16.0047	5.01183	0.87031	5.75867	8.48e-09	3.96e-08
Fmo5	2988.18	5.00751	0.27494	18.2131	4.06e-74	2.75e-72
2010003K11Rik	316.072	5.00272	0.53676	9.32022	1.16e-20	1.24e-19
1700057G04Rik	6.1668	5.00258	1.08455	4.61258	3.98e-06	1.43e-05
2010106C02Rik	9.42211	4.97383	0.904468	5.49918	3.82e-08	1.68e-07
Mafb	110.505	4.97307	0.41812	11.8939	1.27e-32	2.42e-31
Ramp1	49.8299	4.96808	0.459801	10.8048	3.26e-27	4.79e-26
Gm10639	2682.03	4.96382	0.288617	17.1987	2.72e-66	1.49e-64
ENSMUSG00000085214	674.652	4.94239	0.212836	23.2215	2.76e-119	4.2e-117
Scgb2b20	4.97296	4.92092	1.07804	4.56471	5e-06	1.78e-05
Cox7a1	396.438	4.91965	0.289526	16.9921	9.4e-65	5.04e-63
Slc30a10	3135	4.91854	0.472193	10.4164	2.09e-25	2.82e-24
Gm7030	9.83094	4.91558	0.931928	5.27464	1.33e-07	5.53e-07
Card11	653.298	4.90011	0.347343	14.1074	3.42e-45	1.03e-43
Gcnt4	1995.99	4.89646	0.165253	29.63	6.13e-193	3.02e-190
Rnf165	63.8892	4.89354	0.466265	10.4952	9.09e-26	1.26e-24
Clec2e	3580.66	4.8906	0.255095	19.1717	6.38e-82	5.12e-80
Sytl3	55.388	4.88779	0.489158	9.99224	1.65e-23	2.01e-22
Mt4	1010.15	4.88576	0.337822	14.4625	2.09e-47	6.71e-46
Sh2d7	102.209	4.88353	0.394317	12.3848	3.16e-35	6.63e-34
Gm37691	30.8845	4.88029	0.677947	7.19864	6.08e-13	4.01e-12
Ppm1j	773.522	4.87652	0.234646	20.7824	6.24e-96	6.62e-94
Glod5	746.601	4.86512	0.258895	18.7919	8.8e-79	6.65e-77
Nr1h3	720.576	4.86036	0.222814	21.8135	1.73e-105	2.07e-103
Cyp2b10	3114.46	4.85874	0.412704	11.7729	5.38e-32	9.93e-31
Paqr9	236.988	4.85658	0.680604	7.1357	9.63e-13	6.23e-12
Gm9817	17.4126	4.85254	0.776392	6.25011	4.1e-10	2.15e-09
Zfp286os	8.62718	4.85184	0.906579	5.35181	8.71e-08	3.69e-07
Mcoln3	10.1384	4.85115	0.96569	5.02351	5.07e-07	2e-06
Acot4	313.106	4.84469	0.209335	23.1432	1.7e-118	2.56e-116
Ceacam18	1241.88	4.83544	0.263024	18.384	1.76e-75	1.25e-73
Penk	64.1246	4.83448	0.644187	7.50478	6.15e-14	4.38e-13
Lrat	363.841	4.82982	0.671542	7.19212	6.38e-13	4.2e-12
Cyp2u1	308.314	4.82703	0.254593	18.9597	3.67e-80	2.82e-78
H2-Q3	5.26975	4.81045	1.09757	4.38284	1.17e-05	3.99e-05
Scgb2b10	4.38646	4.80943	1.08202	4.44485	8.8e-06	3.04e-05
Adh6b	4.62757	4.80779	1.08578	4.42794	9.51e-06	3.28e-05
Myo3a	4.79847	4.80772	1.08961	4.41232	1.02e-05	3.5e-05
Slc27a6	10.4986	4.80685	0.987309	4.86864	1.12e-06	4.28e-06
Ttr	222.755	4.78946	0.287903	16.6356	3.85e-62	1.94e-60
Vdr	9361.59	4.78922	0.155916	30.7168	3.4e-207	2.03e-204
Gpr155	891.414	4.78488	0.175162	27.3169	2.67e-164	9.32e-162
5430427M07Rik	5.00697	4.77318	1.09796	4.34731	1.38e-05	4.64e-05
Gm15635	18.9665	4.76949	0.687891	6.93349	4.11e-12	2.53e-11
Maoa	20036	4.76793	0.15543	30.6757	1.2e-206	6.81e-204
Scgb2b7	4.20606	4.76509	1.08423	4.39489	1.11e-05	3.79e-05
Cyp2c53-ps	7.96675	4.76446	0.90626	5.25727	1.46e-07	6.05e-07
Moxd1	769.501	4.7627	0.281657	16.9096	3.82e-64	2.03e-62
Tpbgl	49.9271	4.75195	0.464741	10.225	1.53e-24	1.98e-23
Nlrp1b	246.845	4.74123	0.338325	14.0138	1.28e-44	3.79e-43
Dclk1	221.513	4.73893	0.299617	15.8166	2.39e-56	1.04e-54
4932414N04Rik	4.70371	4.72853	1.09892	4.30288	1.69e-05	5.62e-05
Glyat	53.5618	4.72591	0.669278	7.0612	1.65e-12	1.05e-11
Gm9994	51.0477	4.72135	0.850768	5.54952	2.86e-08	1.27e-07
Slc16a12	666.658	4.71891	0.316389	14.9149	2.64e-50	9.45e-49
Gm5678	46.2878	4.71889	1.05479	4.47378	7.68e-06	2.68e-05
9130409I23Rik	27.8606	4.71446	0.550397	8.56556	1.08e-17	9.73e-17
Trim40	302.98	4.68608	0.420375	11.1474	7.37e-29	1.18e-27
Hcn3	736.746	4.6852	0.229946	20.3752	2.78e-92	2.69e-90
Hoxa2	15.1679	4.67443	0.784641	5.95741	2.56e-09	1.26e-08
Nos2	154.343	4.65441	0.451409	10.3109	6.29e-25	8.29e-24
Cideb	604.226	4.62917	0.227535	20.3449	5.15e-92	4.93e-90
Gm11419	4.26283	4.62413	1.10476	4.18563	2.84e-05	9.25e-05
Cyp2c65	8301.29	4.62285	0.161142	28.6881	5.37e-181	2.21e-178
Dpf3	100.207	4.61875	0.398825	11.5809	5.15e-31	9.13e-30
Gm16143	10.7732	4.61872	0.822662	5.61436	1.97e-08	8.92e-08
Gpd1	14809.9	4.61265	0.143925	32.049	2.27e-225	1.78e-222
Gm15368	13.1346	4.60903	0.712273	6.47088	9.74e-11	5.38e-10
Cyp3a13	6397.42	4.60065	0.205904	22.3437	1.39e-110	1.81e-108
Vmn2r-ps126	4.22617	4.60053	1.10751	4.15393	3.27e-05	0.00010534
Slco2a1	503.951	4.58893	0.224144	20.4731	3.74e-93	3.74e-91
Fam234b	2230.01	4.58325	0.167997	27.2817	6.99e-164	2.33e-161
Gm12092	7.64545	4.57606	0.949354	4.82018	1.43e-06	5.4e-06
Gm10499	156.343	4.56377	0.740126	6.16621	6.99e-10	3.59e-09
Gm12589	19.2832	4.55744	0.645806	7.05699	1.7e-12	1.08e-11
BC035947	15.8422	4.55447	0.993193	4.58568	4.53e-06	1.62e-05
Slc38a8	3.76508	4.54993	1.10523	4.11673	3.84e-05	0.000122886
Gm33142	3.622	4.53076	1.10395	4.10413	4.06e-05	0.000129434
Aqp3	234.413	4.52877	0.29723	15.2366	2.02e-52	7.73e-51
Otc	3288.65	4.52852	0.195931	23.1128	3.44e-118	5.14e-116
Defa-ps1	12.6705	4.52848	0.727409	6.22549	4.8e-10	2.5e-09
Defa-ps18	6.44942	4.5258	0.911234	4.96668	6.81e-07	2.64e-06
Hemgn	73.0318	4.52156	0.394659	11.4569	2.17e-30	3.73e-29
Cst6	117.79	4.50689	0.352868	12.7722	2.35e-37	5.34e-36
Alox5ap	41.1602	4.50612	0.540257	8.3407	7.39e-17	6.33e-16
Slc41a2	1037.43	4.5061	0.219684	20.5117	1.69e-93	1.71e-91
Snph	149.147	4.50601	0.295604	15.2434	1.82e-52	6.98e-51
Pla2g12b	639.426	4.49038	0.264951	16.948	1.99e-64	1.06e-62
Guca2a	1461.22	4.49001	0.282805	15.8767	9.19e-57	4.06e-55
Gm15284	6593.03	4.48293	0.431665	10.3852	2.89e-25	3.89e-24
Tmigd3	3.40899	4.48057	1.1056	4.05262	5.06e-05	0.00015955
Tcea3	248.846	4.47729	0.265096	16.8893	5.39e-64	2.85e-62
Dhrs11	3771.89	4.47316	0.135596	32.9888	1.17e-238	1.21e-235
Slc47a2	10.311	4.46765	0.86921	5.1399	2.75e-07	1.11e-06
Mirt2	3.5649	4.46631	1.11138	4.01869	5.85e-05	0.000182659
Hao2	3.42993	4.46106	1.10986	4.01949	5.83e-05	0.000182115
Cyp2c29	1937.67	4.45944	0.794645	5.61187	2e-08	9.04e-08
Lmx1a	40.5346	4.4563	0.446259	9.98592	1.76e-23	2.14e-22
1700119H24Rik	14.493	4.45221	0.651135	6.83762	8.05e-12	4.86e-11
Anxa13	9161.09	4.45214	0.208603	21.3426	4.57e-101	5.13e-99
Pdilt	11.7573	4.44594	0.722106	6.15691	7.42e-10	3.81e-09
Ccl25	6545.06	4.43666	0.0983883	45.0934	0	0
Kcnj5	3.49456	4.43538	1.11375	3.98239	6.82e-05	0.000211432
Gm826	3.45563	4.4352	1.11302	3.98485	6.75e-05	0.000209314
Acvr1c	204.763	4.42317	0.321765	13.7466	5.34e-43	1.5e-41
Gm28875	9.4677	4.42072	0.85411	5.17582	2.27e-07	9.24e-07
Olfr323	7.22017	4.4143	0.988452	4.46587	7.97e-06	2.77e-05
Gltpd2	20.4323	4.41374	0.602413	7.32676	2.36e-13	1.6e-12
C1qa	3.11458	4.40635	1.10907	3.97301	7.1e-05	0.000219579
Agpat9	849.375	4.40441	0.216534	20.3405	5.64e-92	5.38e-90
Gpr157	295.97	4.39928	0.212232	20.7287	1.91e-95	1.99e-93
Sycn	18.6123	4.39902	0.730206	6.02436	1.7e-09	8.47e-09
Aoc1	4798.16	4.39503	0.191295	22.9751	8.26e-117	1.18e-114
Sh2d6	87.7409	4.39006	0.407491	10.7734	4.6e-27	6.71e-26
Atcay	19.8784	4.38808	0.611371	7.17745	7.1e-13	4.65e-12
Gm2061	395.902	4.38507	0.613367	7.14917	8.73e-13	5.68e-12
S100b	27.0446	4.38414	0.644558	6.80178	1.03e-11	6.19e-11
Mup5	3.91119	4.37569	1.13072	3.86983	0.000108909	0.000328495
Zc3h12d	344.804	4.36424	0.177348	24.6083	1.03e-133	1.9e-131
Gm13053	29.931	4.3581	0.495342	8.79816	1.39e-18	1.33e-17
Cyp2w1	266.903	4.35736	0.271842	16.029	8.02e-58	3.67e-56
Piwil2	241.091	4.35722	0.298859	14.5795	3.79e-48	1.26e-46
Ipcef1	18.0927	4.35557	0.722153	6.03138	1.63e-09	8.13e-09
Hsd11b2	135.826	4.35481	0.27728	15.7055	1.39e-55	5.94e-54
Ces3a	8.57378	4.35158	0.820655	5.30258	1.14e-07	4.78e-07
Gm17197	8.57088	4.3481	0.819066	5.3086	1.1e-07	4.63e-07
Slco1c1	3.19903	4.33778	1.12138	3.86827	0.000109611	0.000330393
Pappa2	74.6461	4.33719	0.464633	9.33466	1.01e-20	1.09e-19
Trpc7	5.82847	4.33508	0.939331	4.61507	3.93e-06	1.41e-05
Tnfsf13os	109.777	4.33246	0.360417	12.0207	2.77e-33	5.41e-32
Nlrc3	463.678	4.32966	0.264788	16.3514	4.25e-60	2.05e-58
Slc43a3	6.57377	4.3219	0.984197	4.39129	1.13e-05	3.84e-05
Pklr	26441	4.31578	0.168292	25.6446	4.86e-145	1.24e-142
Hlf	48.6293	4.29218	0.579315	7.40905	1.27e-13	8.85e-13
1110002E22Rik	12.8654	4.2906	0.665869	6.44361	1.17e-10	6.4e-10
Fam132a	356.46	4.28916	0.239428	17.9142	9.13e-72	5.92e-70
Pik3r5	129.396	4.28593	0.356225	12.0315	2.43e-33	4.76e-32
Mfsd7a	66.4726	4.28072	0.379363	11.2839	1.58e-29	2.59e-28
Xkr9	332.052	4.27597	0.209759	20.3852	2.26e-92	2.21e-90
Cnpy1	410.031	4.26818	0.363437	11.7439	7.59e-32	1.4e-30
Akr1c19	13261.3	4.26594	0.397109	10.7425	6.43e-27	9.3e-26
Gm12223	8.48624	4.26533	0.850828	5.01315	5.35e-07	2.1e-06
Mall	2535.13	4.26484	0.276481	15.4254	1.1e-53	4.44e-52
Cdh23	10.3906	4.26255	0.729312	5.84462	5.08e-09	2.44e-08
Mogat2	4099.09	4.26244	0.191435	22.2658	7.94e-110	1.02e-107
Defa24	28340.5	4.26092	0.43575	9.77836	1.39e-22	1.64e-21
Ghr	949.036	4.25399	0.193968	21.9314	1.3e-106	1.62e-104
Gm7457	16.5643	4.25358	0.703566	6.04574	1.49e-09	7.46e-09
Kcnk10	452.472	4.25143	0.21884	19.4271	4.56e-84	3.92e-82
Dnaaf1	76.413	4.2413	0.387054	10.9579	6.09e-28	9.34e-27
Tmem82	410.892	4.24106	0.513709	8.25576	1.51e-16	1.27e-15
Treml4	2.80723	4.23857	1.12393	3.77119	0.000162469	0.000478409
Pnlip	3.0577	4.23457	1.13039	3.7461	0.000179603	0.000526462
Kpna7	47.727	4.22884	0.466148	9.07188	1.17e-19	1.2e-18
Gm14866	3.54203	4.22481	1.14312	3.69587	0.000219137	0.000634962
Ablim2	274.451	4.2151	0.28189	14.953	1.49e-50	5.39e-49
Ccl9	343.224	4.21459	0.284138	14.8329	8.98e-50	3.16e-48
4930403O15Rik	3.54376	4.21089	1.14446	3.67936	0.000233816	0.000674755
Klk1b5	3.01753	4.20774	1.13482	3.70786	0.000209019	0.00060704
Defa-rs1	431.036	4.2059	0.648768	6.48291	9e-11	4.99e-10
Cdx1	2922.89	4.20176	0.161099	26.0819	5.84e-150	1.58e-147
Olfr1532-ps1	3.55136	4.19891	1.14641	3.66267	0.000249598	0.000716999
Pramel4	3.76271	4.19505	1.15034	3.6468	0.00026553	0.000759974
1700016C15Rik	168.229	4.19353	0.38476	10.8991	1.16e-27	1.75e-26
Rhbg	13.3135	4.19003	0.750678	5.58165	2.38e-08	1.07e-07
4932414J04Rik	3.27921	4.18728	1.14308	3.66315	0.000249135	0.000716029
Rftn2	26.4085	4.18432	0.501369	8.34579	7.07e-17	6.07e-16
Defa17	898.749	4.18225	0.329112	12.7077	5.36e-37	1.19e-35
Serpina1c	2.74083	4.18087	1.13078	3.69735	0.000217863	0.000631592
Ctss	583.194	4.18053	0.16471	25.3812	4.07e-142	9.33e-140
Gm15936	5.21936	4.17396	0.957033	4.36135	1.29e-05	4.37e-05
St8sia1	10.0988	4.17383	0.761646	5.48002	4.25e-08	1.86e-07
Tph1	143.23	4.17213	0.268326	15.5487	1.62e-54	6.74e-53
Arhgap24	28.0758	4.16448	0.461618	9.02147	1.86e-19	1.87e-18
Hoxa4	10.2831	4.15262	0.776316	5.34914	8.84e-08	3.74e-07
Mxra7	249.591	4.15218	0.57978	7.16164	7.97e-13	5.2e-12
Gm15050	5.44819	4.14983	0.968668	4.28406	1.84e-05	6.1e-05
Kcnj16	3.39096	4.14583	1.14958	3.6064	0.000310474	0.000879198
Fabp2	11523.4	4.13986	0.301141	13.7473	5.29e-43	1.49e-41
Gm15292	67.4145	4.13186	0.56062	7.37016	1.7e-13	1.17e-12
Edn2	51.8221	4.12229	0.523765	7.8705	3.53e-15	2.71e-14
Gm5834	8.48923	4.11906	0.932145	4.4189	9.92e-06	3.41e-05
Edaradd	46.7106	4.11867	0.458533	8.98228	2.65e-19	2.65e-18
Gm13120	2.45438	4.11734	1.13023	3.64293	0.000269552	0.000770609
Tgm7	9.39006	4.10777	0.750597	5.47267	4.43e-08	1.93e-07
Lrmp	99.3243	4.09958	0.489144	8.38114	5.24e-17	4.54e-16
5730596B20Rik	10.2883	4.08932	0.81025	5.04699	4.49e-07	1.78e-06
Gdf9	78.1348	4.08907	0.390516	10.4709	1.17e-25	1.62e-24
Ffar3	11.6211	4.08685	0.701319	5.82738	5.63e-09	2.69e-08
Unc93a	19.577	4.08022	0.659669	6.18524	6.2e-10	3.2e-09
Defa26	394.902	4.0743	0.522851	7.79247	6.57e-15	4.97e-14
Cidec	566.352	4.07203	0.245339	16.5976	7.26e-62	3.64e-60
Spib	102.276	4.07033	0.320914	12.6835	7.3e-37	1.62e-35
Cbr3	3570.48	4.06467	0.226839	17.9187	8.42e-72	5.51e-70
1500035N22Rik	80.6971	4.06433	0.386619	10.5125	7.57e-26	1.05e-24
Clps	1108.34	4.06101	0.307221	13.2185	6.86e-40	1.73e-38
Gm15533	8.98674	4.06029	0.750339	5.41127	6.26e-08	2.69e-07
Itpka	433.627	4.05409	0.148601	27.2817	6.99e-164	2.33e-161
Gm12298	2.81715	4.04608	1.14938	3.52023	0.000431166	0.00119792
A830036E02Rik	14.5503	4.04203	0.904569	4.46846	7.88e-06	2.74e-05
Lypd8	18414.8	4.0409	0.233734	17.2884	5.75e-67	3.2e-65
Gm6086	20.1378	4.03896	0.586368	6.88809	5.65e-12	3.44e-11
Sprr2a1	38.4468	4.03277	0.511253	7.88801	3.07e-15	2.37e-14
Gpr6	6.84331	4.03266	0.831688	4.84877	1.24e-06	4.71e-06
Fam220-ps	4.70818	4.02675	0.964726	4.17398	2.99e-05	9.71e-05
Aspg	560.037	4.02497	0.230397	17.4697	2.44e-68	1.42e-66
Cdh9	5.01196	4.0247	0.986235	4.08087	4.49e-05	0.000142256
A830052D11Rik	19.4743	4.02372	0.559351	7.19355	6.31e-13	4.16e-12
Adh7	214.385	4.01842	0.569577	7.0551	1.72e-12	1.09e-11
Pck1	89.271	4.01673	0.712413	5.6382	1.72e-08	7.81e-08
Adprhl1	12.8832	4.01416	0.630595	6.36567	1.94e-10	1.05e-09
St8sia3	4.63293	4.01104	0.960238	4.17713	2.95e-05	9.58e-05
Cyp4v3	2861.8	4.00174	0.231041	17.3205	3.3e-67	1.84e-65
Rnf212	2.63036	3.99097	1.15204	3.46426	0.000531686	0.00145809
Gm27033	45.5753	3.98711	0.460761	8.65331	5e-18	4.62e-17
A830073O21Rik	5.40245	3.98669	1.02028	3.90745	9.33e-05	0.000284214
Ugt1a2	5.13726	3.98637	1.01146	3.94119	8.11e-05	0.000248987
Ehhadh	4729.02	3.98597	0.161076	24.7459	3.44e-135	6.55e-133
Slc38a11	18.833	3.98092	0.539204	7.38295	1.55e-13	1.07e-12
Chat	4.4996	3.9742	0.972145	4.08808	4.35e-05	0.000138292
Grik3	2.69337	3.9672	1.15628	3.431	0.000601358	0.0016364
40968	15.1534	3.96637	0.837194	4.7377	2.16e-06	7.98e-06
Efhd1	42.3023	3.96187	0.465107	8.51819	1.62e-17	1.45e-16
Zmat4	45.3165	3.96113	0.514894	7.6931	1.44e-14	1.06e-13
Marcksl1-ps4	346.871	3.96039	0.327582	12.0898	1.2e-33	2.39e-32
Tfr2	32.1502	3.95847	0.659288	6.00416	1.92e-09	9.54e-09
Csf2	8.88701	3.95765	0.81418	4.8609	1.17e-06	4.44e-06
Bdh2	2.33909	3.95188	1.14931	3.43848	0.000584998	0.00159484
Rasgrp2	2.29227	3.94838	1.14761	3.44051	0.000580615	0.00158384
Ces2a	5789.77	3.94156	0.247387	15.9327	3.76e-57	1.68e-55
Gm6083	8.23518	3.92587	0.761907	5.15268	2.57e-07	1.04e-06
Gm4477	2.59951	3.91949	1.16033	3.37791	0.000730386	0.00196359
Apol10a	65.4867	3.91775	0.345812	11.3291	9.41e-30	1.56e-28
Gm28548	2.17341	3.91746	1.14785	3.41287	0.000642823	0.00174181
Pigr	44547.5	3.91505	0.225181	17.3862	1.05e-67	6.01e-66
Tdpoz3	2.2142	3.91287	1.15076	3.40025	0.000673234	0.0018203
Ugt1a5	2.1926	3.90956	1.15067	3.39764	0.000679691	0.00183644
Gpt	1630.12	3.90495	0.22229	17.5669	4.42e-69	2.64e-67
Adamtsl5	1286.53	3.90402	0.174282	22.4006	3.88e-111	5.15e-109
Cyp2d9	59.0756	3.90018	0.621332	6.27712	3.45e-10	1.82e-09
Gm5475	22.2581	3.89942	0.550939	7.07777	1.46e-12	9.35e-12
Zfp385b	22.5838	3.89458	0.584917	6.65834	2.77e-11	1.61e-10
D630002J18Rik	4.21899	3.89291	0.980593	3.96996	7.19e-05	0.000222229
Gm37113	10.9803	3.8918	0.766406	5.07799	3.81e-07	1.52e-06
Hif3a	397.937	3.88428	0.231093	16.8083	2.12e-63	1.11e-61
Gm32569	2.24635	3.88155	1.15435	3.36253	0.000772304	0.00206649
Mmrn1	2.09848	3.87802	1.15151	3.36777	0.000757793	0.00202982
Meis2	314.934	3.87612	0.59555	6.50847	7.59e-11	4.24e-10
Fer1l6	105.558	3.87597	0.369433	10.4917	9.43e-26	1.3e-24
1700108F19Rik	15.853	3.87186	0.599779	6.45547	1.08e-10	5.94e-10
Gm11955	2.19317	3.87154	1.15448	3.35349	0.000798004	0.00213149
Dyrk4	8.52024	3.86901	0.825188	4.68865	2.75e-06	1e-05
Klk1	1027.61	3.86784	0.456694	8.46921	2.47e-17	2.18e-16
A4gnt	38.7732	3.86438	0.417361	9.25909	2.06e-20	2.18e-19
Tubal3	880.345	3.86364	0.144133	26.8061	2.74e-158	8.29e-156
Gstm4	3048.27	3.86036	0.249315	15.4838	4.46e-54	1.83e-52
Emid1	25.5748	3.85254	0.677333	5.6878	1.29e-08	5.91e-08
Galr1	11.6298	3.85049	0.643812	5.98076	2.22e-09	1.1e-08
Ccdc129	13.9404	3.8467	0.657887	5.84705	5e-09	2.4e-08
Fam169b	2.05497	3.8447	1.15358	3.33283	0.000859685	0.00228655
Adck3	3249.01	3.84105	0.119394	32.1711	4.47e-227	3.9e-224
Capn9	77.506	3.84069	0.29588	12.9806	1.58e-38	3.78e-37
Adgrg4	51.2523	3.83848	0.360526	10.6469	1.8e-26	2.55e-25
Ptprn	32.7903	3.83195	0.484736	7.90523	2.67e-15	2.07e-14
Btnl4	899.307	3.82984	0.143489	26.6908	6.02e-157	1.77e-154
Amigo2	47.8137	3.82718	0.398694	9.59928	8.05e-22	9.09e-21
Apob	27964.9	3.82545	0.276851	13.8177	1.99e-43	5.69e-42
Cxcl11	16.2294	3.82103	0.836671	4.56694	4.95e-06	1.76e-05
Trem1	2.04644	3.81756	1.15711	3.29922	0.000969551	0.00255985
Ces2e	17186.2	3.81607	0.157671	24.2028	2.08e-129	3.57e-127
Adcy2	15.094	3.81544	0.586154	6.50928	7.55e-11	4.22e-10
2010107G12Rik	622.954	3.81526	0.195673	19.4982	1.14e-84	9.85e-83
4930458D05Rik	73.897	3.81398	0.305967	12.4654	1.15e-35	2.45e-34
Synpo	553.791	3.81264	0.325981	11.6959	1.34e-31	2.44e-30
Ptprq	13.3597	3.80956	0.634581	6.00327	1.93e-09	9.59e-09
ENSMUSG00000085045	1.92232	3.80687	1.15405	3.29871	0.000971303	0.00256418
Pdx1	631.373	3.80611	0.643089	5.91849	3.25e-09	1.58e-08
Agmo	1353.35	3.80563	0.304776	12.4866	8.83e-36	1.89e-34
Lrig3	999.53	3.79731	0.113696	33.3989	1.42e-244	1.7e-241
Cd302	812.077	3.79669	0.152566	24.8855	1.07e-136	2.13e-134
Dock2	3.77237	3.78953	0.968312	3.91354	9.1e-05	0.000277542
Gm13093	4.23694	3.78472	1.01544	3.72718	0.000193631	0.000564736
Ddn	18.2708	3.78374	0.53447	7.07943	1.45e-12	9.24e-12
Csf1r	81.7818	3.78233	0.75653	4.99958	5.75e-07	2.25e-06
Tmem139	236.605	3.77834	0.277673	13.6072	3.63e-42	9.91e-41
Ccdc114	40.2651	3.76497	0.575506	6.54202	6.07e-11	3.43e-10
Cfap57	29.7424	3.76473	0.518712	7.25784	3.93e-13	2.62e-12
Gm11735	126.69	3.76248	0.352654	10.669	1.42e-26	2.02e-25
Emc9	241.715	3.76207	0.254555	14.779	2e-49	6.99e-48
C87414	4.2374	3.75768	1.01752	3.69299	0.000221637	0.000641796
Ano7	282.819	3.75647	0.179683	20.9061	4.72e-97	5.05e-95
1700001C19Rik	29.2188	3.75583	0.498379	7.53609	4.84e-14	3.46e-13
Ugt1a1	720.981	3.75396	0.171743	21.8579	6.53e-106	7.97e-104
Kctd12b	3.74468	3.75385	0.983187	3.81804	0.000134514	0.000400664
Acsl6	30.2799	3.75176	0.416006	9.01851	1.91e-19	1.92e-18
Hoxaas3	21.585	3.74958	0.492631	7.61132	2.71e-14	1.97e-13
Matn2	662.509	3.74871	0.26525	14.1327	2.39e-45	7.23e-44
Angptl8	224.865	3.74572	0.320366	11.692	1.4e-31	2.55e-30
Ccdc152	14.5375	3.74362	0.602688	6.21154	5.25e-10	2.73e-09
Ptprc	9.3663	3.73326	0.95378	3.91418	9.07e-05	0.000276887
Nqo1	6143.9	3.7327	0.411027	9.08141	1.07e-19	1.1e-18
Peak1os	3.51955	3.73202	0.963252	3.87439	0.000106891	0.000322966
Osm	2.2999	3.73035	1.17525	3.1741	0.00150302	0.00384527
Slc27a5	23.9112	3.72979	0.564664	6.60532	3.97e-11	2.27e-10
Dgat1	9609.27	3.72866	0.129955	28.6919	4.81e-181	2.02e-178
Gm3693	1.977	3.72848	1.1658	3.19821	0.00138282	0.00355911
Resp18	22.7708	3.72486	0.48875	7.6212	2.51e-14	1.83e-13
Rgs22	7.84949	3.72302	0.832799	4.47049	7.8e-06	2.71e-05
Slc6a20b	14.014	3.72273	0.762093	4.88488	1.03e-06	3.95e-06
Fam174b	415.383	3.71762	0.283455	13.1154	2.69e-39	6.61e-38
Slc25a45	1360.78	3.7145	0.229639	16.1754	7.52e-59	3.5e-57
Sec14l2	1480.45	3.71447	0.181307	20.4871	2.8e-93	2.81e-91
Smpdl3a	1100.19	3.70874	0.46462	7.98229	1.44e-15	1.13e-14
Cyp2c68	1945.28	3.69591	0.213141	17.3402	2.34e-67	1.31e-65
Stbd1	190.035	3.69168	0.407932	9.04974	1.43e-19	1.46e-18
6330403A02Rik	3.52085	3.68878	0.978148	3.77119	0.000162471	0.000478409
Lmo3	13.7521	3.68217	0.781049	4.71439	2.42e-06	8.92e-06
Itln1	26581.9	3.676	0.371424	9.89705	4.29e-23	5.15e-22
Mt2	50411.6	3.67379	0.190538	19.2811	7.74e-83	6.34e-81
Cdr2	3147.42	3.66975	0.144332	25.4258	1.31e-142	3.06e-140
Mgst2	4744.28	3.66892	0.386629	9.48951	2.32e-21	2.56e-20
AA467197	651.556	3.66682	0.607925	6.0317	1.62e-09	8.11e-09
Hnf4g	5264.09	3.66555	0.117293	31.2511	2.15e-214	1.44e-211
Spink4	4038.28	3.66471	0.257601	14.2263	6.29e-46	1.95e-44
Tm4sf5	7452.15	3.65572	0.166574	21.9465	9.35e-107	1.17e-104
Aldh1l2	1779.27	3.65487	0.445465	8.20463	2.31e-16	1.92e-15
Nkx1-2	10.3482	3.65135	0.685615	5.32566	1.01e-07	4.23e-07
1810046K07Rik	109.954	3.64228	0.289636	12.5754	2.88e-36	6.29e-35
Gm27168	2.07916	3.64192	1.17967	3.08724	0.00202025	0.00505954
Slc26a3	3408.88	3.63919	0.193081	18.848	3.05e-79	2.32e-77
Mesp1	3.77622	3.63496	1.02604	3.54272	0.000396024	0.00110502
Gm1627	15.2961	3.63387	0.622867	5.83411	5.41e-09	2.59e-08
C1rl	386.824	3.63175	0.277046	13.1088	2.93e-39	7.19e-38
Fam78a	282.611	3.63169	0.277706	13.0774	4.43e-39	1.08e-37
Fam167a	9.88301	3.62788	0.658386	5.51026	3.58e-08	1.58e-07
Gm15299	7.76031	3.62679	1.15422	3.1422	0.00167684	0.00425828
Col6a5	1.9489	3.6183	1.1788	3.06947	0.00214439	0.00535507
Inpp5d	38.7022	3.61594	0.466964	7.7435	9.67e-15	7.23e-14
Papln	2054.35	3.60867	0.217415	16.5981	7.2e-62	3.62e-60
Gad2	15.1017	3.60615	0.629332	5.73013	1e-08	4.66e-08
Ptprh	1612.93	3.60504	0.266246	13.5403	9.05e-42	2.44e-40
Zcchc24	15.8101	3.60255	0.820672	4.38975	1.13e-05	3.87e-05
Cyp2s1	5451.19	3.60079	0.264904	13.5928	4.42e-42	1.2e-40
Lingo4	8.42384	3.59952	0.758447	4.74591	2.08e-06	7.68e-06
Shpk	911.823	3.59453	0.179835	19.9879	7.02e-89	6.39e-87
Afp	150.166	3.59386	0.359295	10.0025	1.49e-23	1.82e-22
Folr1	8.49572	3.59265	0.76115	4.72003	2.36e-06	8.68e-06
Cyp2d34	633.87	3.59246	0.542785	6.61857	3.63e-11	2.09e-10
Gm12511	26.1604	3.59165	0.480466	7.47535	7.7e-14	5.44e-13
Fcgbp	23905.8	3.58953	0.261334	13.7354	6.23e-43	1.75e-41
Defb37	6.89133	3.58651	0.81685	4.39066	1.13e-05	3.85e-05
Gm3052	3.87481	3.58295	1.04302	3.43519	0.000592146	0.00161278
Gm16054	16.3786	3.58166	0.585529	6.11695	9.54e-10	4.85e-09
Rgs13	89.677	3.57561	0.368034	9.71544	2.59e-22	2.99e-21
Plcb2	23.7425	3.57557	0.451794	7.91415	2.49e-15	1.93e-14
Gm11695	250.353	3.56974	0.233046	15.3177	5.82e-53	2.27e-51
Cntnap5a	1.97496	3.56869	1.18514	3.0112	0.00260215	0.00639473
Acsm5	197.393	3.56859	0.272696	13.0863	3.94e-39	9.65e-38
Agmat	1302.35	3.56854	0.212693	16.7779	3.54e-63	1.83e-61
Galntl6	10.8691	3.56797	0.600477	5.9419	2.82e-09	1.38e-08
Gm37261	512.99	3.56725	0.350602	10.1746	2.57e-24	3.28e-23
Gm8995	5.58038	3.56717	0.942542	3.78463	0.000153938	0.000454876
Gabra1	3.46582	3.56223	1.01003	3.52687	0.00042051	0.00116975
Hoxa13	1.92667	3.5622	1.18394	3.00876	0.00262314	0.00644212
Gm6696	14.4192	3.55842	0.581007	6.12458	9.09e-10	4.63e-09
Naprt	2594	3.55615	0.251241	14.1543	1.76e-45	5.33e-44
C330022C24Rik	2.25649	3.55534	1.19296	2.98028	0.00287989	0.00701646
Gm10104	128.529	3.55321	1.01639	3.4959	0.000472473	0.00130628
Slc15a5	1.71162	3.55172	1.17918	3.01202	0.00259511	0.0063802
Gm26286	1.76756	3.54941	1.18075	3.00606	0.00264653	0.00649324
Grap2	3.17915	3.54918	0.979445	3.62366	0.000290461	0.000826532
Gm16035	6.43332	3.54888	0.817959	4.3387	1.43e-05	4.82e-05
Pdgfrb	19.2649	3.54841	0.556496	6.37634	1.81e-10	9.79e-10
Gm9855	45.6602	3.54496	1.22677	2.88969	0.00385628	0.00921324
Ccl24	3.44872	3.54322	1.01778	3.48131	0.000498961	0.00137483
Cyp2c69	1.53867	3.5424	1.17458	3.01589	0.00256225	0.0063035
Rgs4	22.773	3.53975	0.580451	6.09827	1.07e-09	5.44e-09
Rusc2	422.917	3.53572	0.231536	15.2707	1.2e-52	4.62e-51
P2ry1	611.464	3.53149	0.224281	15.7458	7.34e-56	3.17e-54
Gm27153	1.78245	3.52948	1.1846	2.97946	0.00288758	0.00703219
Oit1	2148.1	3.52816	0.238068	14.8199	1.09e-49	3.82e-48
Slc9b2	3.37323	3.52589	1.01794	3.46376	0.000532676	0.00146045
Hsd17b13	8551.56	3.52298	0.248721	14.1644	1.52e-45	4.64e-44
Vnn3	5.04551	3.52111	0.921495	3.82108	0.000132868	0.000396126
Ms4a12	180.901	3.51387	0.217638	16.1455	1.22e-58	5.66e-57
Gm25857	1.63648	3.50834	1.18129	2.96992	0.00297876	0.00724008
Gm13412	13.7656	3.4996	0.584357	5.9888	2.11e-09	1.04e-08
Tmem235	10.8218	3.49743	0.650597	5.37573	7.63e-08	3.25e-07
Naip1	2382.6	3.49154	0.116158	30.0586	1.69e-198	8.7e-196
Cdc42ep2	624.814	3.49095	0.21007	16.618	5.16e-62	2.6e-60
BC089597	72.0851	3.48574	0.487995	7.14298	9.13e-13	5.92e-12
Pzp	15.6795	3.48392	0.62272	5.59468	2.21e-08	9.93e-08
Gjb1	906.905	3.48356	0.123725	28.1557	2.04e-174	7.97e-172
Gm11844	1.49803	3.48353	1.17918	2.95421	0.00313475	0.00759742
Pycard	5277.84	3.47859	0.143076	24.3128	1.43e-130	2.52e-128
Oog3	1.47244	3.4777	1.17926	2.94906	0.00318747	0.007712
Cldn15	10194	3.47318	0.189091	18.3678	2.38e-75	1.68e-73
Abhd11os	1185.97	3.47316	0.182863	18.9932	1.94e-80	1.51e-78
Baat	19.1705	3.47299	0.477075	7.27976	3.34e-13	2.25e-12
Fcrlb	4.87819	3.47271	0.922133	3.76595	0.000165917	0.000487859
Gm12093	1.7598	3.47079	1.19071	2.9149	0.00355803	0.00855746
Gm14516	1.43766	3.46991	1.17937	2.94216	0.00325933	0.00788082
Aldh1a1	21478.3	3.46919	0.378283	9.1709	4.69e-20	4.88e-19
Gm17250	4.75297	3.46917	0.899977	3.85473	0.000115856	0.000348243
Kcns3	6.34697	3.45921	0.847725	4.08058	4.49e-05	0.000142409
Gfi1b	7.24744	3.45788	0.705322	4.90256	9.46e-07	3.62e-06
Sema6d	922.026	3.45359	0.246168	14.0294	1.03e-44	3.05e-43
Aldh3b1	722.45	3.45357	0.274466	12.5829	2.62e-36	5.73e-35
Trim31	1499.82	3.45269	0.172512	20.0142	4.15e-89	3.79e-87
Raet1e	107.234	3.44926	0.286582	12.0359	2.3e-33	4.53e-32
2010103J01Rik	26.6242	3.4447	0.481685	7.15136	8.59e-13	5.59e-12
Adrbk2	131.035	3.44283	0.431462	7.97945	1.47e-15	1.16e-14
Serpina1b	9.46442	3.44176	0.746855	4.60834	4.06e-06	1.46e-05
Car6	8.64139	3.43576	0.671427	5.1171	3.1e-07	1.25e-06
Krt12	8.36885	3.43307	0.868878	3.95115	7.78e-05	0.000239556
Cmbl	1364.15	3.43239	0.228937	14.9927	8.19e-51	2.99e-49
Fam20a	335.083	3.43117	0.383825	8.9394	3.91e-19	3.87e-18
Iyd	314.107	3.42793	0.297546	11.5207	1.04e-30	1.81e-29
Ros1	43.1065	3.42761	0.397683	8.61895	6.76e-18	6.18e-17
Tmem106a	1023.36	3.42701	0.251925	13.6033	3.83e-42	1.04e-40
Mt1	64491.1	3.42454	0.170082	20.1347	3.67e-90	3.45e-88
Plekhg6	1049.76	3.42314	0.177651	19.2689	9.81e-83	8e-81
Gm14968	7.84958	3.42078	0.832753	4.1078	3.99e-05	0.000127449
Gm15372	1.50475	3.42001	1.18724	2.88065	0.00396862	0.0094617
Scarf1	47.7921	3.41994	0.382381	8.9438	3.76e-19	3.72e-18
Pstpip2	830.013	3.41978	0.230386	14.8437	7.64e-50	2.7e-48
2700033N17Rik	46.5746	3.41907	0.523603	6.52989	6.58e-11	3.7e-10
Aqp7	46.2604	3.41761	0.546677	6.25162	4.06e-10	2.13e-09
Slc22a26	1.4135	3.41333	1.18574	2.87865	0.0039938	0.00951874
Acot2	564.841	3.40555	0.230501	14.7745	2.14e-49	7.43e-48
BC024139	115.814	3.40219	0.367193	9.26538	1.94e-20	2.06e-19
Anxa10	445.058	3.40074	0.509335	6.67682	2.44e-11	1.42e-10
Cypt1	1.82869	3.38868	1.20075	2.82214	0.00477051	0.011233
Chpt1	2877.35	3.38482	0.128129	26.4173	8.66e-154	2.43e-151
N4bp2l1	236.147	3.38307	0.289287	11.6945	1.36e-31	2.48e-30
Cds1	5363.77	3.37652	0.117088	28.8375	7.28e-183	3.18e-180
Adora2b	27.5648	3.37511	0.53105	6.35554	2.08e-10	1.12e-09
Crb2	4.38742	3.36842	0.920034	3.66119	0.000251046	0.000720702
Gng11	82.5474	3.36761	0.359367	9.37096	7.19e-21	7.74e-20
Myo7a	2017.35	3.36499	0.248596	13.536	9.59e-42	2.58e-40
Slc37a2	173.839	3.36361	0.406332	8.27797	1.25e-16	1.06e-15
Nfe2	73.4819	3.35788	0.396718	8.46415	2.58e-17	2.27e-16
Tac1	272.479	3.34928	0.209084	16.0189	9.43e-58	4.29e-56
Mro	34.3067	3.34419	0.392783	8.5141	1.68e-17	1.5e-16
Vmn2r3	1.38715	3.34235	1.19186	2.80432	0.00504223	0.0118225
Tmem253	728.02	3.33878	0.216173	15.445	8.16e-54	3.29e-52
Fyb	45.659	3.33707	0.396884	8.40819	4.16e-17	3.63e-16
Odf3b	85.3128	3.33433	0.480392	6.94086	3.9e-12	2.41e-11
Gm12408	7.00595	3.33216	0.768427	4.33634	1.45e-05	4.86e-05
Abcc6	778.39	3.32979	0.239058	13.9288	4.23e-44	1.23e-42
Exoc3l4	1169.59	3.32453	0.238517	13.9383	3.71e-44	1.08e-42
Fam3b	762.047	3.32256	0.328351	10.1189	4.55e-24	5.74e-23
Trav4-4-dv10	2.75406	3.3218	1.00956	3.29035	0.00100063	0.00263578
A330040F15Rik	31.9876	3.31781	0.408112	8.12965	4.31e-16	3.52e-15
Osgin1	1082.58	3.31734	0.239085	13.8751	8.96e-44	2.57e-42
Tspo2	40.8272	3.3144	0.519566	6.37917	1.78e-10	9.62e-10
Ecel1	29.1245	3.31433	0.43661	7.59104	3.17e-14	2.29e-13
Ccl20	111.635	3.31126	0.213023	15.5441	1.74e-54	7.23e-53
Tnfsf13	121.491	3.31096	0.228636	14.4813	1.59e-47	5.12e-46
Syne3	94.1581	3.30196	0.309031	10.6849	1.2e-26	1.71e-25
D130043K22Rik	233.237	3.29782	0.265784	12.4079	2.37e-35	4.99e-34
Cyp3a44	1.33818	3.29433	1.1962	2.754	0.00588727	0.0136487
Crp	6.9349	3.29273	0.776138	4.24246	2.21e-05	7.29e-05
Sgms2	2246.67	3.28913	0.177804	18.4986	2.12e-76	1.55e-74
Prss12	327.43	3.28839	0.224146	14.6708	9.92e-49	3.35e-47
Cgref1	3977.59	3.28707	0.189139	17.3791	1.19e-67	6.79e-66
Nr1h4	886.407	3.28088	0.133702	24.5388	5.7e-133	1.03e-130
Serpina1d	1.52658	3.28058	1.20344	2.72601	0.00641048	0.0147636
Gm15378	1.24294	3.27372	1.19439	2.7409	0.00612711	0.0141556
Hal	15.2853	3.27036	0.641358	5.09912	3.41e-07	1.37e-06
Dct	18.7405	3.26989	0.557649	5.8637	4.53e-09	2.18e-08
Col15a1	11.9995	3.26736	0.616907	5.29635	1.18e-07	4.94e-07
Syce3	14.6677	3.26656	0.587438	5.56069	2.69e-08	1.2e-07
Gm13857	2.52584	3.26635	1.00471	3.25103	0.00114989	0.00299658
Gm8074	2.65616	3.26533	1.01816	3.2071	0.00134082	0.00345918
1700014D04Rik	2.61167	3.26465	1.00608	3.24491	0.00117487	0.00305606
Tpte	20.4478	3.26331	0.43904	7.43282	1.06e-13	7.42e-13
Gm11973	1.37782	3.26235	1.20083	2.71674	0.00659279	0.0151527
Trib3	2002.69	3.25976	0.422862	7.70879	1.27e-14	9.44e-14
Gm12108	1.38512	3.25951	1.20252	2.71057	0.00671681	0.0154159
Sdr16c5	53.6458	3.2584	0.560083	5.81772	5.97e-09	2.84e-08
Gm19684	2.21359	3.25828	1.21914	2.6726	0.00752663	0.0171135
Ugt1a6a	338.597	3.25732	0.233282	13.963	2.62e-44	7.68e-43
Tmem52	2.61027	3.25627	1.0171	3.20152	0.00136705	0.00352124
Acot1	1309.41	3.25366	0.199521	16.3074	8.75e-60	4.19e-58
Pkd1l2	8.48412	3.2536	0.977634	3.32803	0.000874612	0.00232407
Olfr558	12.2749	3.25319	0.651999	4.98956	6.05e-07	2.36e-06
Ms4a18	1187.26	3.2523	0.213836	15.2093	3.07e-52	1.17e-50
Tcp10b	1.26343	3.24749	1.19806	2.71062	0.00671575	0.015415
Gm10516	261.686	3.24681	0.199289	16.292	1.13e-59	5.37e-58
Gm8407	6.33046	3.24449	0.946106	3.42931	0.000605127	0.00164616
Gm12220	1.2503	3.24336	1.19817	2.70692	0.00679097	0.0155782
Gm12506	1.3018	3.24312	1.2011	2.70013	0.00693125	0.0158695
Gm13647	9.63384	3.24281	0.767115	4.22728	2.37e-05	7.77e-05
Gm11210	1.24786	3.24266	1.19819	2.70629	0.0068039	0.0156057
Gm10561	3.85475	3.24215	0.908678	3.56799	0.000359737	0.0010106
Prelp	195.112	3.24051	0.64624	5.01441	5.32e-07	2.09e-06
Hoxaas2	8.08467	3.24029	0.77914	4.15881	3.2e-05	0.000103306
Ido1	5.34512	3.23709	0.858998	3.76845	0.000164264	0.000483312
Nek10	6.68995	3.23697	0.79362	4.07874	4.53e-05	0.000143482
Adam2	1.29354	3.23372	1.20038	2.69392	0.00706172	0.0161422
Adgrb3	10.7053	3.23073	0.715865	4.51304	6.39e-06	2.24e-05
Cym	5.52625	3.22933	0.887019	3.64065	0.000271951	0.000776784
Casr	2.68483	3.22468	1.03817	3.10611	0.00189566	0.00476857
Gm24898	1.26187	3.22465	1.20065	2.68576	0.0072365	0.0165068
Gm8378	13.5322	3.22344	0.527154	6.11479	9.67e-10	4.92e-09
Gm10619	1.36281	3.22311	1.20476	2.6753	0.00746618	0.0169897
Pfkfb4	2286.07	3.22244	0.148238	21.7383	8.91e-105	1.06e-102
Ttc39c	683.299	3.22214	0.17989	17.9118	9.54e-72	6.17e-70
Ugt1a6b	29.8889	3.21457	0.752677	4.27086	1.95e-05	6.46e-05
Ugt1a7c	5550.52	3.21311	0.211074	15.2227	2.5e-52	9.54e-51
Nxf7	36.4891	3.2131	0.664526	4.83517	1.33e-06	5.03e-06
Ankrd55	2.43499	3.21198	1.0139	3.16795	0.0015352	0.0039223
Gm15634	9.94247	3.20228	0.631872	5.06793	4.02e-07	1.6e-06
Epas1	1347.81	3.20157	0.198176	16.1552	1.04e-58	4.84e-57
Crym	108.832	3.19992	0.505964	6.32441	2.54e-10	1.36e-09
Gpr151	26.7645	3.19907	0.496179	6.44741	1.14e-10	6.24e-10
Trim36	476.635	3.19589	0.188967	16.9124	3.65e-64	1.94e-62
Gm25301	2.82483	3.19459	1.06934	2.98745	0.00281319	0.00686501
Ddc	4936.73	3.19411	0.402897	7.92786	2.23e-15	1.73e-14
Mylk	2310.48	3.19011	0.244436	13.0509	6.28e-39	1.53e-37
Abcg5	3846.79	3.19006	0.181196	17.6055	2.23e-69	1.35e-67
Asah2	3300.59	3.18806	0.291137	10.9504	6.62e-28	1.01e-26
Otog	32.2628	3.18789	0.513846	6.20397	5.51e-10	2.86e-09
Sugct	67.6639	3.18592	0.326826	9.74804	1.88e-22	2.19e-21
Gstm1	48665.1	3.1837	0.291771	10.9116	1.01e-27	1.53e-26
Chgb	5689.29	3.18143	0.174383	18.2439	2.31e-74	1.58e-72
Cyp2c67	42.384	3.17841	0.429686	7.39706	1.39e-13	9.66e-13
Paqr5	239.996	3.17441	0.282013	11.2563	2.16e-29	3.52e-28
Cadps2	420.385	3.17362	0.263348	12.0511	1.91e-33	3.78e-32
Hsd17b2	366.53	3.17262	0.378034	8.39244	4.76e-17	4.13e-16
Pros1	195.487	3.16844	0.365442	8.67016	4.32e-18	4.01e-17
Prss41	23.7671	3.16694	1.11934	2.82929	0.00466511	0.010994
Efr3b	668.723	3.16625	0.182383	17.3605	1.64e-67	9.3e-66
Malrd1	1812.94	3.16531	0.165304	19.1484	9.97e-82	7.97e-80
Btk	9.75421	3.15496	0.654227	4.82242	1.42e-06	5.34e-06
Klhdc7b	1.26289	3.15364	1.20844	2.60968	0.00906258	0.0202866
Gm5105	2.54754	3.15052	1.05441	2.98794	0.00280864	0.00685465
5730420D15Rik	16.4711	3.14978	0.457748	6.88103	5.94e-12	3.61e-11
Prodh2	28.2428	3.14862	1.00287	3.13962	0.00169166	0.0042935
Ldlrad4	40.9278	3.14785	0.438452	7.17945	7e-13	4.59e-12
Ocm	3.89712	3.14755	0.962683	3.26956	0.00107715	0.00282095
Sstr1	12.0297	3.14642	0.579785	5.42686	5.74e-08	2.47e-07
A1cf	1865.31	3.14153	0.151278	20.7665	8.69e-96	9.13e-94
Smim9	6.11287	3.14076	0.761256	4.12577	3.69e-05	0.000118374
Sypl2	14.4746	3.13811	0.729126	4.30394	1.68e-05	5.6e-05
Mgll	33.3393	3.13654	0.372435	8.4217	3.71e-17	3.24e-16
Gm4737	171.073	3.13515	0.9505	3.29842	0.000972289	0.00256649
Tpsg1	159.985	3.13039	0.407605	7.67996	1.59e-14	1.17e-13
D330045A20Rik	92.4042	3.12725	0.372807	8.3884	4.93e-17	4.27e-16
Chrna2	8.6851	3.12333	0.739969	4.22089	2.43e-05	7.98e-05
Cplx1	16.2602	3.12108	0.494148	6.31607	2.68e-10	1.43e-09
Trh	2.53406	3.12052	1.05925	2.94598	0.00321932	0.00778741
Spta1	2.22374	3.11172	1.01412	3.06838	0.00215222	0.00537168
Pnliprp2	1397.83	3.11145	0.270528	11.5014	1.3e-30	2.26e-29
Gm10605	4.63504	3.10957	0.810981	3.83433	0.000125907	0.000376758
Galnt5	64.088	3.10867	0.298131	10.4272	1.86e-25	2.53e-24
Sstr2	15.9985	3.10626	0.476072	6.52476	6.81e-11	3.82e-10
Slc8a3	19.9083	3.1	0.59873	5.17763	2.25e-07	9.16e-07
Asic5	3.90762	3.09998	0.969692	3.19687	0.00138926	0.00357438
Gm8773	4.73501	3.09964	0.825317	3.7557	0.000172858	0.000507083
BC021785	27.796	3.09874	0.393811	7.86861	3.59e-15	2.75e-14
Cdhr5	7804.57	3.0903	0.153899	20.08	1.1e-89	1.03e-87
Slc27a2	1920.29	3.0875	0.224791	13.735	6.27e-43	1.76e-41
Milr1	9.34462	3.08526	0.648165	4.75999	1.94e-06	7.19e-06
Proc	13.9475	3.08212	0.613646	5.02264	5.1e-07	2.01e-06
Nrap	49.041	3.08159	0.315223	9.77592	1.43e-22	1.67e-21
Pcdhac2	4.48186	3.07789	0.802426	3.83573	0.00012519	0.000374909
Olfr78	3.7695	3.07562	0.95944	3.20564	0.0013476	0.0034743
Oat-rs1	1.12181	3.07496	1.21165	2.53784	0.0111539	0.02453
Upb1	202.58	3.07481	0.797715	3.85452	0.000115958	0.000348504
Adm2	475.264	3.07474	0.345788	8.89198	6e-19	5.84e-18
Slc1a3	246.874	3.07332	0.604263	5.08606	3.66e-07	1.46e-06
Crisp2	5.70813	3.07064	0.755625	4.06372	4.83e-05	0.000152531
Klhdc8a	9.07192	3.07037	0.617633	4.97118	6.65e-07	2.58e-06
Hdhd3	1188.72	3.07034	0.138062	22.2388	1.45e-109	1.83e-107
Als2cr12	107.182	3.07025	0.309958	9.90539	3.94e-23	4.75e-22
Slc25a15	8859.76	3.06159	0.125992	24.2999	1.97e-130	3.43e-128
Col25a1	5.61246	3.06085	0.749595	4.08334	4.44e-05	0.000140889
Gm13663	10.1219	3.06055	0.624202	4.90314	9.43e-07	3.61e-06
Cth	7197.55	3.05991	0.135673	22.5536	1.24e-112	1.67e-110
40969	13742.3	3.05859	0.131105	23.3293	2.24e-120	3.45e-118
Gm37083	1.15421	3.05698	1.21431	2.51747	0.0118203	0.02588
Calr4	1.03906	3.05611	1.20962	2.52651	0.0115204	0.0252819
1810006J02Rik	3.34979	3.05033	0.902096	3.38138	0.000721216	0.00194147
Gstt1	1572.36	3.05016	0.190045	16.0496	5.75e-58	2.64e-56
Reg4	2649.82	3.04941	0.394405	7.73168	1.06e-14	7.92e-14
Adgrg7	3949.03	3.04915	0.212511	14.3482	1.09e-46	3.43e-45
Ky	176.636	3.0475	0.195401	15.5962	7.73e-55	3.23e-53
Rilp	113.382	3.04484	0.254211	11.9776	4.66e-33	9.03e-32
Pm20d1	664.644	3.04351	0.710934	4.281	1.86e-05	6.18e-05
Ugt2b37	1.14671	3.04068	1.21573	2.5011	0.0123807	0.0269873
Aqp8	36.7371	3.03839	0.746538	4.06998	4.7e-05	0.000148716
Gstm6	2143.82	3.0341	0.246111	12.3282	6.39e-35	1.32e-33
Gm12343	1.03145	3.03242	1.21202	2.50195	0.0123512	0.026928
Cat	13874	3.03124	0.184989	16.3861	2.4e-60	1.17e-58
Rep15	85.0836	3.03115	0.255766	11.8512	2.12e-32	3.99e-31
Gm26608	94.7921	3.02684	0.356332	8.49442	1.99e-17	1.77e-16
Batf2	55.503	3.02647	0.310457	9.74846	1.87e-22	2.18e-21
Gm11726	1.16901	3.01972	1.21834	2.47855	0.0131917	0.0285628
Gm8941	2.30555	3.01857	1.05039	2.87377	0.00405601	0.00965281
Gas6	1377.38	3.01835	0.567603	5.31771	1.05e-07	4.41e-07
Gm11784	3.24275	3.01769	0.896888	3.36462	0.000766492	0.00205215
Haao	2.31206	3.01523	1.06212	2.83888	0.00452718	0.0106889
Gm37844	82.7339	3.01235	0.315993	9.53299	1.53e-21	1.71e-20
Acox2	1553.05	3.01207	0.1839	16.3788	2.71e-60	1.31e-58
Gm4952	2.55029	3.0114	1.07924	2.7903	0.00526597	0.0123077
Trim46	138.1	3.01126	0.266552	11.2971	1.36e-29	2.23e-28
Gm8989	276.095	3.01044	0.363334	8.28559	1.18e-16	9.93e-16
Mgst1	12314.9	3.01038	0.169064	17.8061	6.33e-71	3.98e-69
Bmx	48.2022	3.00938	0.432671	6.95536	3.52e-12	2.18e-11
Chga	1500.07	3.00825	0.418676	7.18516	6.71e-13	4.41e-12
Slc1a1	596.399	3.00767	0.209924	14.3275	1.47e-46	4.61e-45
Dgkg	117.56	3.00272	0.361022	8.31729	9e-17	7.66e-16
Ifit3b	7.72178	3.00195	0.698992	4.29469	1.75e-05	5.83e-05
Hoxa5	15.5052	2.99321	0.686249	4.36169	1.29e-05	4.36e-05
Gm26708	8.85318	2.98946	0.666424	4.48583	7.26e-06	2.54e-05
Gramd3	4170.08	2.98877	0.153787	19.4345	3.94e-84	3.4e-82
Slc22a1	1112.64	2.98526	0.261723	11.4062	3.9e-30	6.61e-29
Ugt1a8	145.129	2.98483	1.02665	2.90734	0.00364515	0.00875121
Rab30	432.949	2.98349	0.356084	8.37863	5.35e-17	4.62e-16
Gm5049	2.19335	2.97539	1.05785	2.81268	0.0049131	0.0115449
Hmgcs2	2818.01	2.97491	0.532721	5.58436	2.35e-08	1.05e-07
Kctd12	127.294	2.97402	0.290497	10.2377	1.34e-24	1.74e-23
Phospho1	136.728	2.97379	0.29022	10.2466	1.23e-24	1.59e-23
Pecam1	22.2194	2.97282	0.421037	7.06069	1.66e-12	1.05e-11
Gm9458	2.29486	2.97151	1.07038	2.77612	0.00550122	0.0128074
Bfsp1	90.8245	2.97095	0.441309	6.73214	1.67e-11	9.84e-11
Gm37095	1.7031	2.97064	1.23361	2.40808	0.0160365	0.0341521
AY761184	251.85	2.97028	0.632566	4.6956	2.66e-06	9.73e-06
Gm37035	3.19663	2.96923	0.918449	3.23287	0.00122552	0.00317581
Gm11541	1.26655	2.96805	1.22598	2.42097	0.0154792	0.0330895
Slc2a10	27.9185	2.96672	0.461561	6.42759	1.3e-10	7.09e-10
Adtrp	873.214	2.96338	0.181564	16.3214	6.95e-60	3.33e-58
D630024D03Rik	4.32779	2.96226	0.854061	3.46844	0.000523493	0.00143768
Gstp2	1743.49	2.96219	0.278866	10.6223	2.35e-26	3.31e-25
Gm37161	8.94143	2.96112	0.713554	4.14982	3.33e-05	0.000107112
Pde6c	0.983531	2.96073	1.21823	2.43036	0.0150839	0.0322993
Gm15756	1.33387	2.96012	1.22841	2.40971	0.0159651	0.0340096
Trpv1	4.57885	2.95929	0.876338	3.37689	0.000733116	0.00196953
Slc16a5	1179.13	2.95857	0.237025	12.4821	9.35e-36	2e-34
Htra3	4.96984	2.9553	0.984562	3.00164	0.00268528	0.00657908
Nckap5	493.459	2.95433	0.222927	13.2525	4.37e-40	1.11e-38
Il18	272.976	2.95381	0.297593	9.92565	3.22e-23	3.9e-22
Abcc2	15839.2	2.95342	0.305306	9.67364	3.9e-22	4.48e-21
Hyal6	1.02639	2.94809	1.22046	2.41557	0.0157107	0.0335275
Mep1b	2343.51	2.94791	0.179062	16.463	6.76e-61	3.34e-59
Gm8739	1.01432	2.94337	1.2206	2.41141	0.0158911	0.0338805
Gm15502	50.6196	2.94336	0.432747	6.80158	1.03e-11	6.2e-11
Plpp4	1.01075	2.94232	1.22065	2.41045	0.0159326	0.0339596
Kbtbd12	1.01011	2.94207	1.22066	2.41023	0.0159425	0.0339774
Tmem132b	2.05794	2.94152	1.0389	2.83138	0.00463471	0.0109269
Lrrc75b	7.82556	2.93983	0.806905	3.64334	0.000269123	0.000769576
2200002J24Rik	63.6483	2.93481	0.413007	7.10595	1.19e-12	7.68e-12
Defa-ps7	1.81187	2.93439	1.23698	2.37222	0.0176818	0.0372538
Gm15693	12.3634	2.92578	0.551411	5.30598	1.12e-07	4.7e-07
Soat2	2891.22	2.92493	0.14909	19.6185	1.08e-85	9.42e-84
Gimap3	1.02089	2.91821	1.22322	2.38568	0.0170475	0.0360613
Ccdc190	13.6366	2.91741	0.62073	4.69997	2.6e-06	9.54e-06
H2-Aa	1.42027	2.9168	1.23297	2.36567	0.0179973	0.0378306
Lrp1	5387.66	2.91557	0.145543	20.0324	2.87e-89	2.65e-87
Platr19	1.04726	2.91532	1.22409	2.38163	0.0172361	0.0364231
Gm7292	8.96146	2.91132	1.00638	2.89288	0.00381729	0.00912779
Cyp2j6	10947.1	2.91044	0.150513	19.3369	2.63e-83	2.19e-81
1700042O10Rik	2.05365	2.9091	1.05225	2.76465	0.0056984	0.0132406
Gm8909	371.044	2.9082	0.385505	7.54387	4.56e-14	3.27e-13
Gm17116	2.97983	2.90793	0.906946	3.20628	0.00134461	0.00346777
Ugt2b38	1.02996	2.90773	1.22431	2.37501	0.0175487	0.0370008
Slc4a10	8.10878	2.90592	0.655478	4.43328	9.28e-06	3.2e-05
Srms	10.3619	2.90399	0.653869	4.44124	8.94e-06	3.09e-05
Grm4	107.011	2.90165	0.792774	3.66012	0.000252093	0.00072325
Nr5a2	847.75	2.89808	0.220578	13.1386	1.98e-39	4.9e-38
Piwil4	50.0675	2.89806	0.372803	7.77371	7.62e-15	5.74e-14
H2-Q10	2777.87	2.89387	0.297904	9.71411	2.63e-22	3.03e-21
Hamp2	2.00417	2.88983	1.05026	2.75154	0.00593159	0.0137432
Agt	31.8591	2.88844	0.323641	8.92485	4.46e-19	4.38e-18
Gjc3	1.20465	2.88802	1.23061	2.34681	0.0189349	0.0395924
Ugdh	25675.3	2.88715	0.259215	11.138	8.19e-29	1.3e-27
Gm6665	18.7388	2.88559	0.569098	5.07046	3.97e-07	1.58e-06
C530008M17Rik	706.035	2.88447	0.294899	9.78121	1.36e-22	1.59e-21
Gm25842	1.19244	2.88379	1.23071	2.34319	0.0191197	0.0399346
Prl6a1	14.1106	2.88109	0.513645	5.60911	2.03e-08	9.18e-08
Gckr	10.4216	2.876	0.70078	4.104	4.06e-05	0.000129485
Gm29430	1.16759	2.87581	1.23092	2.33632	0.0194746	0.0405713
Cldn14	0.864166	2.87393	1.22186	2.35209	0.0186681	0.0390993
Pld4	17.1324	2.87153	0.503129	5.70733	1.15e-08	5.3e-08
Hexb	1462.09	2.8713	0.107888	26.6138	4.7e-156	1.35e-153
ENSMUSG00000103359	2.04697	2.87087	1.06566	2.69397	0.0070607	0.0161415
Dnm1	3432.75	2.86977	0.172973	16.5909	8.11e-62	4.06e-60
Ush1g	3.01237	2.86784	0.92398	3.10379	0.00191057	0.00480342
Fmo1	114.856	2.86698	0.420451	6.81881	9.18e-12	5.52e-11
4933427G17Rik	30.0755	2.8669	0.412281	6.95376	3.56e-12	2.2e-11
Cda	3734.73	2.85735	0.151514	18.8587	2.49e-79	1.9e-77
Tnfsf15	39.0869	2.85583	0.413784	6.90175	5.14e-12	3.14e-11
Capn8	115.064	2.8518	0.215124	13.2565	4.14e-40	1.05e-38
Btnl5-ps	1858.42	2.84907	0.133033	21.4162	9.44e-102	1.09e-99
Fuom	720.438	2.84622	0.17879	15.9193	4.65e-57	2.07e-55
E230016K23Rik	8.74801	2.84618	0.597973	4.75971	1.94e-06	7.2e-06
Ascl3	3.76279	2.84263	0.814771	3.48887	0.000485066	0.00133963
Nkx6-3	33.1256	2.84137	1.01461	2.80044	0.00510326	0.0119594
Hist1h2al	4.61138	2.83963	1.2055	2.35556	0.0184948	0.038758
Col9a1	7.37518	2.83762	0.785284	3.6135	0.000302097	0.000857061
Itga4	13.9573	2.83558	0.530105	5.34908	8.84e-08	3.74e-07
Slc35f4	1.50908	2.83368	1.24	2.28522	0.0223	0.0459177
Gstk1	438.245	2.8294	0.240088	11.7849	4.67e-32	8.64e-31
Scrt1	3.97114	2.8271	0.858481	3.29315	0.000990728	0.00261151
Sec23a	5299.29	2.82586	0.100819	28.0291	7.19e-173	2.67e-170
Sprr2b	20.4503	2.82422	0.500439	5.64349	1.67e-08	7.59e-08
Abcg8	4006.61	2.82406	0.175206	16.1185	1.89e-58	8.74e-57
Ltb4r1	62.3058	2.82376	0.416018	6.78759	1.14e-11	6.8e-11
Gm12361	2.90801	2.82136	0.942507	2.99346	0.00275832	0.00674636
Gm6472	258.817	2.81846	0.937661	3.00584	0.0026485	0.00649667
Ces2d-ps	13.703	2.81272	0.540201	5.2068	1.92e-07	7.88e-07
Lect1	1.05159	2.81043	1.23385	2.27778	0.0227395	0.0467463
Sdsl	1005.18	2.8088	0.18108	15.5114	2.9e-54	1.2e-52
Sycp3	3.72154	2.80849	0.822415	3.41493	0.000637986	0.00173036
Itgb5	626.486	2.80847	0.195799	14.3436	1.17e-46	3.66e-45
Nt5e	43.6608	2.80552	0.501645	5.59265	2.24e-08	1e-07
Slc11a2	10262.4	2.80374	0.394776	7.10211	1.23e-12	7.89e-12
Fahd1	2217.12	2.79999	0.125142	22.3745	6.97e-111	9.19e-109
1700003E16Rik	129.296	2.7983	0.250117	11.188	4.67e-29	7.54e-28
1600012P17Rik	3.01286	2.79411	0.973852	2.86914	0.00411595	0.00978006
Tnfsfm13	12.4306	2.79074	0.554945	5.02886	4.93e-07	1.95e-06
Nlrp1c-ps	3.60585	2.78884	1.05766	2.63681	0.00836893	0.0188595
Fbll1	0.868411	2.78872	1.22979	2.26764	0.0233513	0.0478608
Acbd4	2108.28	2.7884	0.152113	18.3311	4.68e-75	3.25e-73
C4bp	349.362	2.78824	0.301048	9.26179	2.01e-20	2.13e-19
Clmn	2744.27	2.78768	0.111287	25.0494	1.77e-138	3.69e-136
Cml1	301.77	2.78735	0.19865	14.0315	1e-44	2.96e-43
Gm13123	8.77542	2.78458	0.679865	4.09578	4.21e-05	0.00013398
Gm28836	7.6427	2.78296	0.6626	4.20006	2.67e-05	8.71e-05
Kcnd3	6.67919	2.7829	0.708882	3.92576	8.65e-05	0.000264503
ENSMUSG00000104179	11.3728	2.7796	0.550925	5.04532	4.53e-07	1.79e-06
Gm16399	2.45313	2.77955	1.14065	2.43682	0.0148173	0.0317853
Fam69c	2.92305	2.77647	0.955912	2.90452	0.00367814	0.00882376
Gimd1	359.231	2.77598	0.179372	15.4761	5.03e-54	2.06e-52
Cd83	201.953	2.77441	0.247808	11.1958	4.28e-29	6.91e-28
Kcne3	1369.01	2.76801	0.407509	6.79253	1.1e-11	6.58e-11
Abcg2	1925.51	2.76759	0.11858	23.3394	1.76e-120	2.74e-118
Tm4sf20	13628	2.76514	0.165634	16.6943	1.44e-62	7.37e-61
Mag	2.84273	2.75816	0.950982	2.90032	0.00372777	0.0089335
Micalcl	510.824	2.75553	0.135406	20.3502	4.62e-92	4.45e-90
Pde1b	72.4735	2.75134	0.29211	9.41886	4.56e-21	4.97e-20
Ttpa	18.3871	2.74067	0.435641	6.29112	3.15e-10	1.67e-09
Cyp2j8	8.64758	2.74013	0.678076	4.04104	5.32e-05	0.000167128
Gm17529	34.239	2.74012	0.39596	6.9202	4.51e-12	2.77e-11
Cdhr2	10346.3	2.73457	0.214037	12.7762	2.23e-37	5.08e-36
Vav1	60.2009	2.72903	0.44508	6.13155	8.7e-10	4.44e-09
Gm3336	408.054	2.72813	0.229886	11.8673	1.75e-32	3.31e-31
Fut7	4.80656	2.72643	0.864022	3.1555	0.00160221	0.00408361
Hpd	173.753	2.72407	0.341965	7.96594	1.64e-15	1.28e-14
Bbox1	170.84	2.72269	0.280625	9.70223	2.95e-22	3.4e-21
Pdzd2	138.837	2.71727	0.338867	8.01868	1.07e-15	8.48e-15
Tmco4	2164.85	2.71466	0.186425	14.5617	4.92e-48	1.62e-46
Spdef	328.823	2.71297	0.275309	9.85428	6.57e-23	7.83e-22
Gm10649	1.82771	2.70792	1.07898	2.5097	0.0120834	0.0264027
Pkdrej	19.2284	2.70789	0.511535	5.29364	1.2e-07	5.01e-07
4930597O21Rik	2.67238	2.70417	0.955615	2.82977	0.00465812	0.0109786
Gm13373	2.72703	2.70228	0.983427	2.74782	0.00599925	0.013887
Hmx3	7.12461	2.69871	0.634255	4.25494	2.09e-05	6.91e-05
Bcl2a1d	1.82435	2.69711	1.0921	2.46965	0.0135246	0.0292306
Grin2d	93.1592	2.6966	0.297518	9.06365	1.26e-19	1.29e-18
Nrn1	130.737	2.69641	1.04914	2.57012	0.0101662	0.0225376
Arrb1	4867.79	2.69592	0.129747	20.7783	6.8e-96	7.18e-94
Gm17634	11.6981	2.69523	0.588292	4.58145	4.62e-06	1.65e-05
Cdh26	7.3681	2.69356	0.709468	3.79659	0.0001467	0.00043462
Mlxipl	6059.82	2.6908	0.153516	17.5279	8.78e-69	5.2e-67
Tpm3-rs7	254.902	2.69025	0.930496	2.8912	0.00383779	0.00917004
Tff3	6567.64	2.68885	0.290356	9.2605	2.03e-20	2.15e-19
Rorc	2041.58	2.68726	0.182654	14.7123	5.38e-49	1.84e-47
Pou2af1	40.5226	2.68633	0.334283	8.0361	9.27e-16	7.39e-15
Kcng3	6.58905	2.68533	0.777476	3.4539	0.000552534	0.00151142
Cdkn2b	1057.95	2.68409	0.209653	12.8025	1.59e-37	3.64e-36
Sphk1	713.934	2.68155	0.199933	13.4122	5.13e-41	1.34e-39
Bpnt1	15977.1	2.67816	0.128436	20.8521	1.46e-96	1.55e-94
Kcnv2	16.1217	2.67539	0.538617	4.96714	6.79e-07	2.64e-06
Ugt2b34	29174.8	2.67239	0.138026	19.3615	1.63e-83	1.38e-81
Gm28512	72.5239	2.66897	0.286184	9.32608	1.1e-20	1.17e-19
Fam151a	1.87934	2.6675	1.0969	2.43186	0.0150217	0.0321934
Tep1	3545.65	2.66629	0.193323	13.7919	2.85e-43	8.11e-42
Itih3	1.98235	2.66525	1.10893	2.40344	0.0162417	0.0345472
Tmprss11a	2.65679	2.66468	0.953242	2.79539	0.00518374	0.0121355
Gm12955	1.67634	2.66434	1.05801	2.51825	0.0117938	0.0258271
B3galt5	49.5284	2.65901	0.270995	9.81203	9.99e-23	1.18e-21
Ncf2	118.842	2.65872	0.23579	11.2758	1.73e-29	2.83e-28
Gimap5	27.0034	2.6549	0.828127	3.20591	0.00134635	0.00347147
Tub	2.74637	2.65162	0.98877	2.68173	0.00732423	0.0166935
Hoxd13	3.95768	2.64972	0.997216	2.65712	0.00788113	0.0178569
Gm13073	16.8807	2.64709	0.518635	5.10395	3.33e-07	1.34e-06
Tsku	2159.53	2.64689	0.263754	10.0354	1.07e-23	1.31e-22
Hgd	12.4943	2.64668	0.777805	3.40276	0.000667096	0.00180456
Dusp5	979.72	2.64569	0.187662	14.0982	3.9e-45	1.17e-43
Cd52	2.4897	2.64469	0.944921	2.79885	0.00512852	0.0120137
Tlr1	50.1621	2.64229	0.436796	6.04926	1.46e-09	7.31e-09
Steap3	317.325	2.64173	0.195297	13.5268	1.09e-41	2.91e-40
Slc9a2	1847.79	2.64164	0.225125	11.7341	8.52e-32	1.57e-30
Themis3	741.873	2.6395	0.205941	12.8168	1.32e-37	3.05e-36
Gm9920	17.8342	2.63813	0.420174	6.27866	3.41e-10	1.8e-09
Cbr1	12787.6	2.63616	0.136399	19.3268	3.2e-83	2.66e-81
Ctnna3	1.80423	2.63154	1.10175	2.3885	0.0169171	0.0358324
Hoxa7	7.12626	2.62845	0.907535	2.89625	0.00377647	0.00903969
Ifit3	20.4038	2.62756	0.589592	4.45657	8.33e-06	2.89e-05
Hes5	9.59868	2.62658	0.66561	3.94612	7.94e-05	0.00024425
Mtnr1a	1.68981	2.62141	1.08612	2.41356	0.0157977	0.0337006
B4galnt1	6003.86	2.61726	0.113547	23.05	1.47e-117	2.15e-115
Onecut2	4421.43	2.61708	0.155994	16.7769	3.6e-63	1.86e-61
Lyve1	324.345	2.61679	0.255455	10.2436	1.26e-24	1.64e-23
Hcst	12.6037	2.61218	0.659095	3.96328	7.39e-05	0.000228196
Htr6	27.3198	2.61182	0.601792	4.34007	1.42e-05	4.79e-05
Serpina1e	8.57206	2.61096	0.648544	4.02588	5.68e-05	0.000177585
1700112D23Rik	5.11926	2.60915	0.773993	3.37102	0.000748894	0.00200764
Eepd1	533.872	2.60845	0.176743	14.7584	2.72e-49	9.39e-48
Osbpl6	1337.2	2.60568	0.142601	18.2725	1.37e-74	9.42e-73
Chst8	10.4047	2.6042	0.658328	3.95577	7.63e-05	0.000235069
Trpv2	6.84866	2.60306	0.705885	3.68765	0.000226333	0.000654309
Pxdc1	648.224	2.60265	0.229572	11.337	8.61e-30	1.43e-28
Xdh	4199.01	2.60133	0.233394	11.1456	7.52e-29	1.2e-27
Retsat	5537.39	2.59829	0.231284	11.2342	2.77e-29	4.5e-28
Sec24d	2607.4	2.5978	0.147023	17.6693	7.23e-70	4.41e-68
Gngt1	4.52368	2.59779	0.850287	3.05519	0.00224919	0.00558542
B3gnt7	1279.52	2.59705	0.243372	10.6711	1.39e-26	1.98e-25
Trac	1.82166	2.59645	1.10702	2.34544	0.0190046	0.0397236
Sgk2	139.85	2.59511	0.399904	6.48934	8.62e-11	4.79e-10
Gna11	18632.8	2.59136	0.0971169	26.6829	7.44e-157	2.16e-154
G630016G05Rik	4.30371	2.58775	0.864096	2.99475	0.00274672	0.00671944
Ms4a8a	1164.86	2.58736	0.262495	9.8568	6.41e-23	7.64e-22
Ldb3	787.143	2.58487	0.283771	9.10901	8.31e-20	8.56e-19
Fcrl5	1.57767	2.58416	1.06288	2.43129	0.0150451	0.0322374
1700040L02Rik	111.488	2.58009	0.345695	7.46348	8.43e-14	5.93e-13
Arhgap8	277.477	2.57475	0.289917	8.881	6.63e-19	6.43e-18
Klhl33	2.86384	2.57469	1.07465	2.39583	0.0165828	0.0352031
Gm14935	2.37068	2.57425	0.932468	2.76068	0.00576812	0.0133889
Gm18303	4.94694	2.57423	0.74979	3.43327	0.000596346	0.00162363
Etnppl	19.3951	2.57335	0.55943	4.59995	4.23e-06	1.51e-05
Acer1	282.941	2.57295	0.251808	10.2179	1.65e-24	2.12e-23
Slc5a8	21.8665	2.57253	0.697592	3.68773	0.000226261	0.000654184
P2rx1	1.72069	2.56829	1.10925	2.31533	0.0205948	0.0426777
A930038B10Rik	196.848	2.56394	0.241714	10.6073	2.75e-26	3.87e-25
Atf5	3741.58	2.56291	0.235578	10.8792	1.45e-27	2.17e-26
Gm37928	1.5942	2.5627	1.0733	2.38768	0.0169552	0.0358995
Ang4	2381.51	2.56124	0.296055	8.65121	5.1e-18	4.7e-17
Atp5l2-ps	1.58415	2.55977	1.07302	2.38556	0.017053	0.0360629
Samd9l	1777.97	2.55874	0.391574	6.5345	6.38e-11	3.6e-10
Nyap1	133.55	2.55621	0.430762	5.93416	2.95e-09	1.44e-08
Slc34a1	5.64821	2.54864	0.719614	3.54168	0.000397584	0.00110909
Gm26851	1.60426	2.54641	1.09671	2.32187	0.0202397	0.0420225
n-R5s67	2.42794	2.54519	0.992314	2.5649	0.0103205	0.0228567
Esrrg	657.611	2.54482	0.248469	10.242	1.29e-24	1.66e-23
Dst	216.232	2.54318	0.20752	12.2551	1.58e-34	3.23e-33
Slc19a3	67.4551	2.54273	1.06272	2.39265	0.0167273	0.0354667
Msra	1972.21	2.54151	0.139648	18.1993	5.23e-74	3.53e-72
Tfpi2	132.139	2.54016	0.238138	10.6668	1.46e-26	2.07e-25
Cml2	19.9868	2.53631	0.617331	4.10851	3.98e-05	0.000127094
Kcnk5	1335.21	2.53109	0.142556	17.755	1.58e-70	9.77e-69
Rhof	694.434	2.53097	0.180824	13.9968	1.63e-44	4.8e-43
Dpp4	3131.96	2.53052	0.247666	10.2175	1.66e-24	2.13e-23
Insrr	19.1856	2.53028	0.444542	5.69188	1.26e-08	5.78e-08
Tmem86b	344.778	2.52754	0.205127	12.3218	6.91e-35	1.43e-33
Kirrel2	6.74149	2.52731	0.731427	3.45531	0.000549656	0.00150409
Defa3	21.927	2.52661	0.435056	5.80755	6.34e-09	3.01e-08
4430402I18Rik	48.7535	2.52431	0.339118	7.44374	9.79e-14	6.86e-13
Fscn3	3.94902	2.51587	0.82405	3.05306	0.00226521	0.00562204
S100a5	23.5329	2.51502	0.446064	5.63825	1.72e-08	7.81e-08
BC030870	1212.24	2.51309	0.140495	17.8873	1.48e-71	9.51e-70
Rhoc	1675.84	2.51165	0.263922	9.51666	1.79e-21	1.98e-20
Gm37310	3.22427	2.51047	0.91577	2.74137	0.00611832	0.0141396
Kif27	51.7012	2.50957	0.332008	7.55877	4.07e-14	2.92e-13
Fam213b	2076.27	2.50748	0.149295	16.7955	2.63e-63	1.37e-61
Il17rb	151.922	2.50573	0.274335	9.13383	6.61e-20	6.84e-19
Slc46a3	258.103	2.50472	0.376222	6.65755	2.78e-11	1.61e-10
Gpr183	1.59227	2.50285	1.10247	2.27022	0.023194	0.0475729
Pcdh19	360.382	2.49838	0.353181	7.07395	1.51e-12	9.59e-12
Akr1d1	1.62214	2.49546	1.10786	2.25251	0.0242898	0.0495784
Slc26a10	33.4249	2.49253	0.293981	8.47853	2.28e-17	2.02e-16
Gm13710	22.7571	2.49153	0.531519	4.68757	2.76e-06	1.01e-05
Dgki	13.7583	2.49125	0.554615	4.49185	7.06e-06	2.47e-05
Myl7	197.009	2.49115	0.413781	6.02044	1.74e-09	8.67e-09
Dnah6	2.35273	2.49087	0.986234	2.52563	0.011549	0.0253374
Defa5	61.0273	2.49051	0.443845	5.61122	2.01e-08	9.07e-08
Pex11a	924.172	2.48946	0.134703	18.4811	2.93e-76	2.14e-74
1010001N08Rik	364.092	2.48929	0.126826	19.6276	8.99e-86	7.9e-84
Nr0b2	7.57281	2.48911	0.831784	2.9925	0.00276704	0.00676331
Rprml	6.95444	2.48768	0.626696	3.96952	7.2e-05	0.000222579
Igf2	77.0721	2.48495	0.494741	5.02272	5.09e-07	2.01e-06
Mir6362	1.43559	2.48221	1.07858	2.30138	0.0213702	0.0441695
Isoc2a	824.887	2.48126	0.241985	10.2538	1.14e-24	1.48e-23
P2ry4	1.46143	2.4791	1.09061	2.27314	0.0230177	0.0472617
Phyh	3706.09	2.47816	0.186642	13.2776	3.12e-40	7.94e-39
Ly75	745.218	2.47718	0.277832	8.91611	4.83e-19	4.73e-18
Slc13a4	1.49137	2.4763	1.09687	2.2576	0.0239707	0.0490241
Sgk1	214.054	2.47449	0.320337	7.72464	1.12e-14	8.36e-14
Mlip	2.3269	2.47168	0.99218	2.49116	0.0127327	0.0276589
Cyp2c37	14.1377	2.46952	0.814133	3.03331	0.00241884	0.00597402
Klk1b4	2.9981	2.46927	0.864823	2.85524	0.00430049	0.0101919
Gm9992	14.4975	2.46707	0.571092	4.31991	1.56e-05	5.22e-05
Tcn2	2823.5	2.46574	0.176242	13.9907	1.78e-44	5.22e-43
Gucd1	3340.41	2.46499	0.096891	25.4408	8.92e-143	2.11e-140
Tmprss7	15.3566	2.46283	0.457872	5.37887	7.5e-08	3.2e-07
Reg3d	18.3226	2.46066	0.462962	5.31504	1.07e-07	4.48e-07
Gimap1	92.7613	2.45787	0.725578	3.38746	0.000705435	0.00190193
Rnf152	840.924	2.45396	0.430828	5.6959	1.23e-08	5.65e-08
Adap2	121.771	2.45366	0.21386	11.4732	1.8e-30	3.11e-29
2310001K24Rik	2.21692	2.44965	0.961203	2.54853	0.0108178	0.0238648
Pnpla1	31.1692	2.44673	0.413614	5.91549	3.31e-09	1.61e-08
Clca4a	22.2616	2.44517	0.566784	4.31411	1.6e-05	5.36e-05
Matr3-ps2	2.17332	2.44455	0.953644	2.56338	0.0103659	0.0229459
Gm5602	25.7243	2.43799	0.359047	6.79016	1.12e-11	6.69e-11
Itga1	343.543	2.43718	0.241798	10.0794	6.82e-24	8.5e-23
Ankrd9	817.813	2.43517	0.165784	14.6889	7.6e-49	2.58e-47
Gm29856	25.3497	2.43497	0.522365	4.66142	3.14e-06	1.14e-05
Gm10425	305.093	2.43259	0.217705	11.1738	5.48e-29	8.79e-28
4933405D12Rik	13.0314	2.4322	0.528916	4.59846	4.26e-06	1.52e-05
Ddit3	932.154	2.43199	0.190801	12.7462	3.27e-37	7.42e-36
Ffar1	4.94872	2.43155	0.870332	2.79382	0.00520888	0.0121881
Pdk2	1654.92	2.4312	0.130871	18.5771	4.93e-77	3.62e-75
Slc43a2	1184.15	2.43035	0.15356	15.8268	2.03e-56	8.89e-55
F5	65.8772	2.42873	0.409125	5.9364	2.91e-09	1.42e-08
Tmem86a	912.201	2.42673	0.161187	15.0554	3.18e-51	1.18e-49
Tmigd1	17.3816	2.42642	0.552628	4.39069	1.13e-05	3.85e-05
Gm38218	11.5405	2.42602	0.575474	4.21568	2.49e-05	8.16e-05
Apol7a	414.717	2.42426	0.484989	4.99859	5.78e-07	2.26e-06
Hmx2	7.11204	2.42253	0.703598	3.44305	0.000575186	0.0015702
Cdh4	7.51084	2.42187	0.619285	3.91076	9.2e-05	0.000280533
Gm11346	2.20149	2.41951	0.963746	2.51053	0.0120551	0.0263534
Gcgr	17.7134	2.41785	0.927668	2.60638	0.00915054	0.0204633
Gm16222	2.28807	2.41773	1.01016	2.39341	0.0166925	0.0353996
Ces2b	111.819	2.41743	0.511214	4.7288	2.26e-06	8.33e-06
Smpx	6.81246	2.41568	0.670865	3.60084	0.000317189	0.000897185
Lipa	1881.66	2.41249	0.19734	12.225	2.28e-34	4.67e-33
Mreg	247.406	2.40993	0.245168	9.82971	8.39e-23	9.94e-22
Defa-ps6	27.7325	2.40846	0.533543	4.51409	6.36e-06	2.23e-05
Fam129a	1448.02	2.40647	0.479216	5.02169	5.12e-07	2.02e-06
Rasl12	22.8739	2.40403	0.48917	4.91451	8.9e-07	3.42e-06
Cct8l1	2.08873	2.40311	0.963737	2.49354	0.0126477	0.0274953
Tmem252	51.9877	2.40255	0.85698	2.80351	0.00505497	0.0118512
Crip1	5950.34	2.40207	0.226773	10.5924	3.23e-26	4.53e-25
Ncam2	10.2841	2.40158	0.506738	4.73929	2.14e-06	7.93e-06
Chrm1	13.3094	2.40155	0.53959	4.45069	8.56e-06	2.96e-05
Selenbp1	4340.37	2.40081	0.212039	11.3225	1.02e-29	1.68e-28
Myo1a	12060.2	2.39797	0.190932	12.5593	3.53e-36	7.66e-35
Ms4a15	47.0918	2.39663	0.376612	6.36366	1.97e-10	1.06e-09
Itgam	166.997	2.39638	0.299441	8.00284	1.22e-15	9.61e-15
2610528A11Rik	888.785	2.39546	0.291218	8.22568	1.94e-16	1.62e-15
Mgst3	6105.92	2.39345	0.140151	17.0776	2.18e-65	1.19e-63
Ooep	5.27711	2.39303	0.775384	3.08625	0.00202697	0.00507527
Foxd2os	18.4967	2.39193	0.53361	4.48255	7.38e-06	2.57e-05
Gm10109	6.51183	2.39105	0.607699	3.93459	8.33e-05	0.00025558
Oat	42029.4	2.39002	0.109469	21.8329	1.13e-105	1.37e-103
Morc1	14.6942	2.38862	0.509444	4.68867	2.75e-06	1e-05
Acp5	1672.71	2.38783	0.213699	11.1738	5.48e-29	8.79e-28
Il12rb1	11.8584	2.38752	0.562692	4.24302	2.21e-05	7.27e-05
Dcst1	76.0837	2.38527	0.306682	7.77766	7.39e-15	5.57e-14
Ahcyl2	6052.96	2.38522	0.123208	19.3593	1.7e-83	1.44e-81
Pld1	6043.71	2.38102	0.0735648	32.3663	8.17e-230	7.73e-227
Akr1c21	7.54001	2.37868	0.79752	2.9826	0.00285811	0.0069664
Kmo	16.0496	2.37747	0.570258	4.16911	3.06e-05	9.9e-05
Abca14	46.8565	2.37686	0.332673	7.14475	9.02e-13	5.85e-12
1810034E14Rik	134.066	2.37548	0.243673	9.74862	1.87e-22	2.18e-21
Kcnt1	10.0855	2.37441	0.535355	4.4352	9.2e-06	3.17e-05
Tnfsf12	10.8257	2.37385	0.568317	4.17699	2.95e-05	9.59e-05
Cebpa	1884.29	2.37191	0.134345	17.6554	9.24e-70	5.62e-68
2210407C18Rik	7869.68	2.36837	0.266216	8.89644	5.77e-19	5.62e-18
1700018A14Rik	3.63821	2.3659	0.874494	2.70545	0.00682112	0.0156427
Cyp4f16	2722.98	2.36569	0.198314	11.929	8.35e-33	1.6e-31
Gm12993	21.4448	2.36534	0.351641	6.72658	1.74e-11	1.02e-10
Gm2693	2.97525	2.36401	0.95886	2.46544	0.0136845	0.0295426
Ntrk1	2.92124	2.36262	0.92166	2.56344	0.0103641	0.0229441
Habp2	285.27	2.3616	0.185817	12.7093	5.25e-37	1.17e-35
4930509E16Rik	14.4843	2.36133	0.496582	4.75516	1.98e-06	7.36e-06
Lclat1	3209.68	2.36108	0.0792868	29.7789	7.32e-195	3.69e-192
Chil6	9.34096	2.36021	0.558203	4.22822	2.36e-05	7.75e-05
Fhl4	3.60653	2.35708	0.833358	2.82841	0.00467792	0.0110219
Slco3a1	199.03	2.35346	0.437733	5.37648	7.6e-08	3.24e-07
Glyctk	119.452	2.35335	0.258737	9.09554	9.41e-20	9.66e-19
Gch1	776.741	2.35265	0.208549	11.2811	1.63e-29	2.67e-28
Gm11240	13.5054	2.34943	0.438069	5.36316	8.18e-08	3.48e-07
Sult2b1	608.567	2.34841	0.161912	14.5043	1.14e-47	3.68e-46
Gm17115	28.4888	2.3471	0.435714	5.38678	7.17e-08	3.07e-07
Cyp2j5	3.4645	2.34289	0.779827	3.00437	0.00266135	0.00652609
Mroh7	37.9331	2.34274	0.486398	4.81652	1.46e-06	5.49e-06
Acox1	11914.9	2.33358	0.147543	15.8162	2.4e-56	1.05e-54
Cyp2d41-ps	2.09997	2.33185	0.980674	2.37781	0.017416	0.0367586
Slc27a4	4406.53	2.32671	0.14841	15.6776	2.15e-55	9.17e-54
Stab2	11.437	2.3264	0.739969	3.14391	0.00166707	0.00423503
Nrg4	179.975	2.32628	0.2069	11.2435	2.49e-29	4.06e-28
Dock8	1102.52	2.32535	0.182719	12.7264	4.22e-37	9.49e-36
Duoxa2	14.0033	2.32496	0.48696	4.77444	1.8e-06	6.72e-06
Ifi27l2b	2656.22	2.3239	0.142782	16.2758	1.47e-59	6.97e-58
Me1	3136.29	2.32355	0.217127	10.7013	1e-26	1.44e-25
Gm11373	7.01289	2.32219	0.636239	3.64988	0.000262367	0.000751583
S100a1	570.367	2.32171	0.193275	12.0124	3.06e-33	5.97e-32
Slit2	965.502	2.31801	0.226418	10.2377	1.34e-24	1.74e-23
Naip3	259.197	2.31754	0.199237	11.6321	2.83e-31	5.08e-30
Tsc22d3	1103.01	2.31722	0.148375	15.6173	5.55e-55	2.33e-53
Hadh	15803.1	2.3172	0.103142	22.466	8.93e-112	1.2e-109
Prr36	58.3	2.31639	0.475214	4.87442	1.09e-06	4.16e-06
Spsb1	413.614	2.31161	0.163283	14.1571	1.69e-45	5.14e-44
Cd101	5.35736	2.31128	0.896095	2.57928	0.00990072	0.0219978
Gm2115	8.12388	2.30839	0.754849	3.05807	0.00222764	0.00553653
4930417H01Rik	11.9858	2.3076	0.496228	4.65028	3.31e-06	1.2e-05
Gm26616	46.0041	2.30662	0.280759	8.21564	2.11e-16	1.76e-15
Nadk2	6189.58	2.30509	0.0794127	29.0267	3.03e-185	1.35e-182
Reep6	8017.79	2.3046	0.131658	17.5044	1.33e-68	7.81e-67
Myo15b	8634.32	2.30372	0.122567	18.7956	8.2e-79	6.22e-77
Mgam2-ps	806.395	2.30324	0.281429	8.18411	2.74e-16	2.27e-15
Hnf1aos1	150.24	2.30103	0.149444	15.3972	1.71e-53	6.76e-52
4933404O12Rik	351.771	2.30081	0.27513	8.36262	6.13e-17	5.28e-16
Gfpt1	12879.1	2.29929	0.142108	16.1798	7e-59	3.26e-57
Gchfr	203.213	2.2979	0.201794	11.3873	4.83e-30	8.17e-29
Gm12892	14.4467	2.29726	0.554681	4.14159	3.45e-05	0.000110854
Oasl1	957.896	2.29706	0.553009	4.15375	3.27e-05	0.000105398
Ifit1	114.849	2.29584	0.640945	3.58196	0.00034103	0.000961145
Cd59b	2.81031	2.29428	0.901902	2.54382	0.0109647	0.0241629
Gm13822	8.07426	2.29352	0.749705	3.05923	0.00221906	0.00551845
Wfikkn2	7.67884	2.29319	0.639353	3.58673	0.000334848	0.000944546
Clca2	7.61189	2.289	0.777422	2.94434	0.00323642	0.00782711
Fam83f	969.943	2.28899	0.201778	11.3441	7.93e-30	1.32e-28
AW551984	2.00554	2.28675	0.975528	2.34412	0.0190722	0.0398501
1700025G04Rik	1269.3	2.28436	0.232264	9.83516	7.94e-23	9.43e-22
Tlcd2	68.8037	2.28427	0.436799	5.22957	1.7e-07	6.99e-07
Pnpla1os	14.2252	2.28358	0.436383	5.23297	1.67e-07	6.87e-07
Gm26020	4.24196	2.28314	0.882608	2.58682	0.00968672	0.0215625
Ppef2	19.269	2.28032	0.433523	5.25997	1.44e-07	5.97e-07
Smarca1	7.5405	2.28027	0.603191	3.78035	0.000156608	0.000462223
Upp1	435.628	2.28009	0.313642	7.26971	3.6e-13	2.42e-12
Capn13	244.913	2.27824	0.265667	8.57553	9.86e-18	8.94e-17
Dnah8	502.563	2.27822	0.308232	7.39126	1.45e-13	1.01e-12
Chdh	5455.77	2.2756	0.0821175	27.7115	5.07e-169	1.8e-166
Unc5cl	1135.48	2.26812	0.240685	9.42361	4.36e-21	4.75e-20
Lbh	457.633	2.2665	0.192248	11.7895	4.42e-32	8.19e-31
Gm13194	6.01721	2.26466	0.717894	3.15459	0.00160725	0.00409531
Slc22a4	468.052	2.26457	0.204323	11.0833	1.51e-28	2.38e-27
Myo18b	3.49616	2.26149	0.841892	2.6862	0.00722709	0.0164903
Acad11	2902.15	2.26099	0.14169	15.9574	2.53e-57	1.14e-55
Ccdc108	14.9714	2.25982	0.46069	4.90529	9.33e-07	3.58e-06
Galnt6os	20.731	2.25854	0.383143	5.89477	3.75e-09	1.82e-08
Eif3j2	52.6798	2.25843	0.854297	2.64361	0.0082026	0.0185132
Cacna1d	58.808	2.25786	0.231577	9.7499	1.85e-22	2.15e-21
Dnaic2	5.94389	2.25341	0.618319	3.64442	0.000267995	0.000766642
Decr1	2451.51	2.25284	0.164664	13.6815	1.31e-42	3.62e-41
Adgrv1	24.3326	2.24997	0.576447	3.90317	9.49e-05	0.000289048
Atp2a3	1448.85	2.24967	0.174003	12.9289	3.09e-38	7.34e-37
Hpgd	906.68	2.24954	0.217017	10.3657	3.55e-25	4.73e-24
Srxn1	4723.39	2.24945	0.237061	9.4889	2.33e-21	2.57e-20
E2f2	1897.61	2.24864	0.118557	18.9667	3.22e-80	2.49e-78
Gm12915	3.21713	2.24814	0.812562	2.76674	0.00566206	0.0131629
Hyi	715.612	2.24796	0.216208	10.3972	2.55e-25	3.44e-24
Tns2	578.004	2.24512	0.172022	13.0514	6.24e-39	1.52e-37
Taco1os	18.638	2.24378	0.406015	5.52633	3.27e-08	1.45e-07
Abcb4	5.38796	2.24334	0.709289	3.1628	0.00156261	0.00398827
Car8	608.896	2.24083	0.234427	9.55877	1.19e-21	1.34e-20
Oasl2	91.2815	2.2395	0.714668	3.13363	0.0017266	0.00437484
A530020G20Rik	157.881	2.23872	0.233817	9.57466	1.02e-21	1.15e-20
Tmem243	546.784	2.23864	0.127451	17.5647	4.59e-69	2.74e-67
Gm37019	38.0652	2.23537	0.401981	5.56089	2.68e-08	1.2e-07
Prelid2	1025.39	2.23423	0.309544	7.21782	5.28e-13	3.49e-12
Dgat2	3658.27	2.23167	0.169244	13.1861	1.05e-39	2.64e-38
Cdhr1	32.7468	2.23052	0.342786	6.50704	7.66e-11	4.27e-10
Srr	667.036	2.22986	0.174292	12.7938	1.78e-37	4.07e-36
Casp1	2070.75	2.22587	0.16714	13.3174	1.83e-40	4.69e-39
Cyb5r3	13546.9	2.22492	0.14916	14.9163	2.58e-50	9.27e-49
Clstn3	44.762	2.2224	0.43599	5.09737	3.44e-07	1.38e-06
Arhgap27os2	29.8867	2.22155	0.406019	5.47153	4.46e-08	1.95e-07
Dnm3	65.1177	2.22002	0.345621	6.42328	1.33e-10	7.29e-10
Tmprss9	9.6891	2.21971	0.491055	4.52029	6.18e-06	2.17e-05
Gm6977	57.219	2.21781	0.289455	7.66201	1.83e-14	1.34e-13
Gm10550	2.63403	2.21537	0.904522	2.44922	0.0143166	0.0308074
Tdo2	3.3228	2.21532	0.892973	2.48084	0.0131073	0.0283938
Atp8b5	56.9994	2.21427	0.253944	8.71949	2.79e-18	2.62e-17
Smtnl1	2.46105	2.21404	0.873203	2.53554	0.0112273	0.0246841
Gm15972	15.8257	2.2129	0.437291	5.06047	4.18e-07	1.66e-06
Gm2735	5.26241	2.21223	0.732492	3.02015	0.00252654	0.00622172
Aldh1a7	3390.14	2.21063	0.293561	7.53041	5.06e-14	3.61e-13
Fmnl1	28.9737	2.20689	0.418684	5.27102	1.36e-07	5.63e-07
Apobec1	479.483	2.20661	0.198432	11.1202	1e-28	1.58e-27
Gm10638	6.60766	2.20575	0.651453	3.38589	0.000709477	0.00191214
Hapln4	71.2718	2.20497	0.396297	5.56393	2.64e-08	1.18e-07
Rgn	1432.09	2.20236	0.163813	13.4443	3.32e-41	8.75e-40
Spata3	2.67279	2.20041	0.942401	2.3349	0.0195489	0.0407
Fbln2	37.9985	2.19634	0.344195	6.38111	1.76e-10	9.5e-10
Adgrf1	49.0538	2.19433	0.402017	5.4583	4.81e-08	2.09e-07
Ckmt1	19630.4	2.1931	0.118912	18.4431	5.93e-76	4.26e-74
Dnah9	22.0767	2.19036	0.342593	6.39349	1.62e-10	8.79e-10
Hsf5	7.21808	2.18939	0.627657	3.48819	0.000486295	0.0013427
D630023F18Rik	21.3557	2.18922	0.386892	5.65847	1.53e-08	6.97e-08
Gnpda1	551.051	2.18603	0.20938	10.4405	1.62e-25	2.21e-24
Hepacam2	588.294	2.18526	0.209257	10.4429	1.58e-25	2.16e-24
Amz1	81.7189	2.18514	0.242994	8.9926	2.41e-19	2.42e-18
Abcd1	1237.13	2.18421	0.198952	10.9786	4.85e-28	7.49e-27
Nupr1	1114.14	2.18401	0.220753	9.89342	4.45e-23	5.34e-22
Tnfrsf8	226.299	2.18368	0.368096	5.93236	2.99e-09	1.46e-08
Stom	1804.44	2.18105	0.17715	12.3119	7.82e-35	1.61e-33
Gm11374	3.1564	2.17882	0.820085	2.65682	0.00788815	0.0178692
Lbx2	4.95088	2.17727	0.872062	2.49669	0.0125359	0.0272783
Gm29427	4.56505	2.17587	0.783514	2.77707	0.00548518	0.012774
E030042O20Rik	145.313	2.17547	0.343313	6.33669	2.35e-10	1.26e-09
Bin1	1006.65	2.17423	0.221569	9.81288	9.91e-23	1.17e-21
Ksr1	1259.55	2.17393	0.11839	18.3624	2.63e-75	1.84e-73
Celf6	8.94311	2.16962	0.678502	3.19766	0.00138545	0.003565
Gm11772	25.7041	2.16804	0.397297	5.45697	4.84e-08	2.11e-07
Ckb	7067.77	2.16462	0.226676	9.54942	1.3e-21	1.46e-20
Gm11201	7.50658	2.16438	0.549442	3.93923	8.17e-05	0.000250931
Ret	215.983	2.16329	0.229716	9.41722	4.63e-21	5.04e-20
Ghrl	285.977	2.16217	0.504295	4.28751	1.81e-05	6.01e-05
Dhrs1	3748.69	2.16073	0.190527	11.3408	8.24e-30	1.37e-28
Gm17200	10.1506	2.15721	0.555042	3.88657	0.000101673	0.000308142
B4galnt3	998.16	2.15694	0.188885	11.4193	3.35e-30	5.69e-29
Itih5	265.894	2.15567	0.31575	6.82713	8.66e-12	5.21e-11
Gm14017	3.04821	2.15547	0.795645	2.70908	0.00674705	0.0154837
Entpd5	6874.62	2.15543	0.199329	10.8134	2.97e-27	4.38e-26
Clcn1	42.4587	2.15487	0.371928	5.79377	6.88e-09	3.25e-08
Gm26620	12.5677	2.15312	0.464462	4.63573	3.56e-06	1.29e-05
ENSMUSG00000098220	16.9037	2.15287	0.452313	4.75969	1.94e-06	7.2e-06
2210016F16Rik	1860.14	2.15285	0.183359	11.7412	7.84e-32	1.44e-30
Fzd4	431.465	2.14987	0.214226	10.0355	1.06e-23	1.31e-22
Mir1968	5.95142	2.14972	0.758223	2.83521	0.00457959	0.0108037
Coro2a	8416.65	2.14847	0.120699	17.8003	7.03e-71	4.41e-69
Gm23123	5.82124	2.14835	0.706137	3.0424	0.00234699	0.00581112
Galnt6	4085.53	2.14616	0.154434	13.8969	6.61e-44	1.91e-42
Nlrp6	8989.43	2.14614	0.139372	15.3987	1.67e-53	6.62e-52
Cd55b	49.0645	2.14588	0.329771	6.50717	7.66e-11	4.27e-10
Crat	2354.23	2.1457	0.162303	13.2204	6.69e-40	1.69e-38
Krt31	2.4179	2.14428	0.918651	2.33416	0.0195871	0.0407683
As3mt	642.686	2.14391	0.275971	7.76859	7.94e-15	5.97e-14
Ulbp1	48.1261	2.14352	0.863413	2.48261	0.0130423	0.0282745
Abcc3	7699.7	2.14179	0.210292	10.1849	2.32e-24	2.96e-23
Tmem117	377.941	2.13993	0.197777	10.8199	2.77e-27	4.09e-26
Prkca	3241.72	2.13936	0.0861409	24.8356	3.7e-136	7.3e-134
Thrb	989.902	2.1393	0.148276	14.4279	3.46e-47	1.1e-45
Gm8979	4995.91	2.13816	0.28044	7.62432	2.45e-14	1.79e-13
Anks4b	2752.96	2.1355	0.106204	20.1076	6.33e-90	5.91e-88
Scn3a	68.847	2.13258	0.338761	6.29524	3.07e-10	1.63e-09
4632428C04Rik	71.0882	2.13217	0.377374	5.65002	1.6e-08	7.31e-08
Gm12676	3.03672	2.1311	0.822304	2.59162	0.00955241	0.0212886
Cebpb	222.072	2.12165	0.122107	17.3754	1.27e-67	7.23e-66
Grik4	6.65229	2.12098	0.585821	3.62053	0.000293997	0.000835963
Rab4a	1078.63	2.11654	0.153965	13.7469	5.31e-43	1.5e-41
Gm20540	4.36819	2.11646	0.786638	2.69051	0.00713435	0.0162918
Trim15	233.605	2.11581	0.352968	5.99435	2.04e-09	1.01e-08
Apol9a	14.4713	2.11399	0.735925	2.87257	0.00407154	0.00968672
Gm14201	2.46604	2.11369	0.918454	2.30136	0.0213712	0.0441695
Sdcbp2	963.672	2.11213	0.264531	7.98442	1.41e-15	1.11e-14
2010007H06Rik	373.196	2.1109	0.166919	12.6463	1.17e-36	2.59e-35
Fzd5	3485.81	2.11041	0.115262	18.3098	6.92e-75	4.77e-73
Aldh1l1	2484.97	2.11009	0.303725	6.94737	3.72e-12	2.3e-11
4930581F22Rik	167.16	2.10705	0.346814	6.07546	1.24e-09	6.25e-09
4930552P12Rik	47.8078	2.10654	0.433519	4.85917	1.18e-06	4.48e-06
Irf7	437.19	2.1044	0.286507	7.34503	2.06e-13	1.41e-12
Myrip	44.6686	2.10288	0.35712	5.88844	3.9e-09	1.89e-08
Slc10a5	441.323	2.10146	0.139282	15.0878	1.95e-51	7.24e-50
Itpk1	4406.48	2.09988	0.175021	11.9979	3.65e-33	7.11e-32
Prss50	7.24825	2.09852	0.593571	3.53542	0.000407121	0.00113445
Sema4g	7844.61	2.09852	0.130997	16.0197	9.32e-58	4.24e-56
Iqgap2	4547.98	2.09685	0.155397	13.4935	1.71e-41	4.55e-40
Adgrf5	20.9473	2.09477	0.450101	4.65401	3.26e-06	1.18e-05
Lctl	4.59142	2.0942	0.849505	2.4652	0.0136938	0.0295569
Pla2g1b	2.34822	2.09073	0.906243	2.30703	0.0210529	0.0435475
Oas1a	91.8599	2.09034	0.492996	4.24008	2.23e-05	7.36e-05
Chrnb2	230.205	2.09018	0.185145	11.2894	1.48e-29	2.43e-28
Mirt1	119.442	2.08774	0.612019	3.41124	0.000646685	0.00175144
Trim30a	3.8006	2.08732	0.870022	2.39916	0.0164328	0.0349207
Tmem181c-ps	26.0983	2.08716	0.4369	4.7772	1.78e-06	6.63e-06
Fth1	66070.3	2.08564	0.208579	9.99927	1.54e-23	1.88e-22
Gde1	1327.16	2.0853	0.217615	9.5825	9.47e-22	1.07e-20
Aim1l	1847.45	2.08342	0.175159	11.8945	1.26e-32	2.41e-31
Acot11	2316.48	2.07871	0.154444	13.4594	2.71e-41	7.19e-40
Dnah11	10.8859	2.07479	0.491521	4.22117	2.43e-05	7.97e-05
Gm10699	2.8527	2.07112	0.827721	2.50219	0.0123428	0.0269149
B2m	7550.29	2.07038	0.15701	13.1863	1.05e-39	2.63e-38
Ltb4r2	56.2548	2.06634	0.415627	4.97162	6.64e-07	2.58e-06
Ehbp1l1	1877.59	2.06596	0.16276	12.6933	6.44e-37	1.43e-35
Ifngr1	6063.1	2.0636	0.11626	17.75	1.72e-70	1.07e-68
Gbx1	10.3859	2.06024	0.685916	3.00363	0.00266776	0.00654039
Tmie	331.204	2.05991	0.258299	7.9749	1.53e-15	1.2e-14
Rasa4	758.516	2.05978	0.237555	8.67073	4.29e-18	3.99e-17
Cttnbp2	346.748	2.05958	0.268989	7.65673	1.91e-14	1.4e-13
Bcar3	1590.88	2.05895	0.157412	13.08	4.29e-39	1.05e-37
H2-DMa	71.5745	2.05801	0.230777	8.91772	4.76e-19	4.66e-18
Gm37078	3.51224	2.05715	0.783678	2.625	0.00866488	0.0194655
Sun3	11.9309	2.05659	0.515194	3.99188	6.56e-05	0.000203508
Sphkap	18.662	2.0557	0.425476	4.83153	1.35e-06	5.12e-06
Gfi1	92.3469	2.05558	0.216466	9.49609	2.18e-21	2.41e-20
Tigd3	87.4447	2.05509	0.23078	8.90498	5.34e-19	5.22e-18
1700021J08Rik	14.9135	2.0536	0.509715	4.02893	5.6e-05	0.000175443
Mocos	379.702	2.05317	0.259693	7.90616	2.65e-15	2.05e-14
3930402G23Rik	235.242	2.05219	0.206307	9.94727	2.59e-23	3.15e-22
Efhc1	22.3189	2.05179	0.507898	4.03977	5.35e-05	0.000167991
Apoh	11.8097	2.05045	0.806283	2.54309	0.0109875	0.0242063
Slc46a1	861.714	2.05026	0.280912	7.2986	2.91e-13	1.96e-12
Abr	6154.27	2.04828	0.0974462	21.0196	4.34e-98	4.76e-96
Gm38345	7.54082	2.04631	0.55903	3.66047	0.000251754	0.00072246
Edn3	40.1533	2.04536	0.330773	6.18356	6.27e-10	3.23e-09
4931406G06Rik	5.80353	2.04467	0.615621	3.32132	0.000895927	0.0023757
Gstm2	2306.67	2.0446	0.257652	7.93549	2.1e-15	1.63e-14
Plcb3	24652.6	2.04367	0.0849676	24.0523	7.89e-128	1.3e-125
Plac8	9972.04	2.04273	0.143085	14.2763	3.08e-46	9.57e-45
Stk32b	6.5564	2.04039	0.683745	2.98414	0.00284376	0.00693441
Gm10787	5.56665	2.04023	0.811242	2.51495	0.0119051	0.0260506
Cndp2	5884.03	2.03941	0.132431	15.3998	1.64e-53	6.52e-52
Tmem220	186.631	2.03797	0.215365	9.46289	3e-21	3.29e-20
Gm11962	12.6165	2.03694	0.504759	4.03547	5.45e-05	0.000170908
Arhgap27os3	13.2982	2.03624	0.625837	3.25362	0.00113943	0.00297137
Mdh2	34242.5	2.03454	0.132025	15.4103	1.4e-53	5.58e-52
Ugt2b35	2980	2.03331	0.177273	11.4699	1.87e-30	3.22e-29
Tnfsf13b	21.6202	2.03242	0.382514	5.31331	1.08e-07	4.52e-07
Gm3934	133.086	2.03077	0.187279	10.8436	2.14e-27	3.18e-26
Gm9311	7.16403	2.0283	0.694291	2.9214	0.00348462	0.00839245
Islr2	3.51734	2.01945	0.856804	2.35696	0.0184254	0.0386228
Gfpt2	4.66137	2.01902	0.770228	2.62133	0.00875887	0.0196514
Ugp2	6231.59	2.01857	0.198197	10.1847	2.32e-24	2.97e-23
Ambp	26.581	2.01792	0.461539	4.37214	1.23e-05	4.17e-05
Galm	5323.27	2.01547	0.120333	16.7491	5.75e-63	2.95e-61
Vipr1	2359.64	2.01344	0.130698	15.4053	1.51e-53	6e-52
Leng9	368.498	2.00876	0.159879	12.5643	3.32e-36	7.2e-35
Arhgap26	635.335	2.00797	0.182432	11.0067	3.55e-28	5.51e-27
C1s1	7.93555	2.00561	0.688459	2.91319	0.00357753	0.00859706
Grid2ip	10.8981	2.0008	0.476135	4.20217	2.64e-05	8.64e-05
Plpp1	1365.98	2.00068	0.169351	11.8138	3.31e-32	6.18e-31
Rpl31-ps13	4.63172	2.00039	0.726745	2.75253	0.00591367	0.0137085
Lyz1	48073.4	1.99914	0.421057	4.74789	2.06e-06	7.61e-06
Cyp2d10	66.6961	1.99905	0.592519	3.37381	0.000741353	0.00198884
Gclc	11028.1	1.99866	0.536609	3.72461	0.000195619	0.000570388
Tbc1d24	2097.49	1.99078	0.148401	13.4149	4.95e-41	1.29e-39
H2-Ab1	35.0447	1.98669	0.77345	2.5686	0.0102109	0.0226228
BC018473	45.1401	1.98556	0.344398	5.76532	8.15e-09	3.81e-08
Bdh1	5802.86	1.9825	0.167862	11.8104	3.45e-32	6.42e-31
Akr1c13	8524.03	1.98227	0.201572	9.83403	8.03e-23	9.53e-22
Gm933	88.0987	1.98123	0.240609	8.23426	1.81e-16	1.51e-15
Mia2	1424.19	1.98113	0.163816	12.0936	1.14e-33	2.28e-32
D930028M14Rik	5.67267	1.97947	0.650556	3.04273	0.00234445	0.00580609
Ace	2966.1	1.97659	0.227126	8.70261	3.24e-18	3.03e-17
Plekho2	279.84	1.97599	0.332869	5.93625	2.92e-09	1.43e-08
Gm12596	28.9723	1.9751	0.381305	5.17984	2.22e-07	9.05e-07
Gm11945	14.3111	1.97454	0.459827	4.2941	1.75e-05	5.84e-05
Mical1	1909.07	1.96849	0.236046	8.33944	7.46e-17	6.39e-16
Fcna	21.6453	1.96828	0.470149	4.18651	2.83e-05	9.22e-05
Gpr20	9.79219	1.96823	0.609324	3.23019	0.00123708	0.00320356
4732419C18Rik	99.4674	1.96755	0.349199	5.63447	1.76e-08	7.98e-08
Zfp92	142.88	1.96576	0.286316	6.8657	6.62e-12	4.02e-11
Gm16998	12.3771	1.96397	0.472039	4.16062	3.17e-05	0.000102517
Gm7325	9.79119	1.96133	0.621952	3.1535	0.00161323	0.00410951
Padi2	13.6903	1.96027	0.605701	3.23636	0.00121065	0.00314049
Emilin1	54.6319	1.95807	0.262488	7.45966	8.67e-14	6.1e-13
Pcna-ps2	159.594	1.95681	0.784969	2.49285	0.0126724	0.027541
Gm15789	6.19986	1.95613	0.652607	2.99741	0.00272283	0.00666458
Gm34294	6.72305	1.95564	0.697155	2.80517	0.005029	0.0117927
Isl1	32.923	1.9545	0.511769	3.8191	0.000133941	0.000399112
Muc13	17098.2	1.9522	0.168206	11.606	3.84e-31	6.86e-30
Gm15848	47.1086	1.95056	0.237821	8.20179	2.37e-16	1.97e-15
A430035B10Rik	66.2531	1.94873	0.318843	6.11189	9.85e-10	5e-09
Tymp	143.413	1.94489	0.225242	8.63467	5.89e-18	5.41e-17
Gm15337	7.20402	1.94482	0.617778	3.14808	0.00164347	0.00418007
9930004E17Rik	5.95364	1.94451	0.641141	3.03288	0.00242231	0.00598128
Tulp2	42.7107	1.94441	0.314202	6.18842	6.08e-10	3.14e-09
Ptprr	270.437	1.94298	0.273798	7.09639	1.28e-12	8.2e-12
C2cd4c	55.8509	1.9422	0.300921	6.45419	1.09e-10	5.98e-10
Mup-ps23	20.8353	1.94137	0.494823	3.92336	8.73e-05	0.000267077
Fam214b	815.402	1.93912	0.266513	7.27589	3.44e-13	2.31e-12
Vsig2	21.2448	1.9387	0.493369	3.92951	8.51e-05	0.000260694
Aqp11	1294.32	1.93776	0.170856	11.3415	8.17e-30	1.36e-28
Hacl1	838.825	1.93446	0.186118	10.3937	2.65e-25	3.56e-24
1700122O11Rik	4.80871	1.92957	0.646995	2.98236	0.00286033	0.00697032
Gm4755	59.9559	1.92932	0.329038	5.86351	4.53e-09	2.18e-08
Coro7	2016.14	1.92867	0.132825	14.5204	9e-48	2.92e-46
Elfn1	9.00895	1.92685	0.687383	2.80317	0.00506031	0.0118625
Selm	267.305	1.92535	0.176621	10.901	1.14e-27	1.72e-26
Mkln1os	16.1937	1.92508	0.455078	4.23022	2.33e-05	7.68e-05
Nrxn1	2.6489	1.9247	0.836425	2.3011	0.0213859	0.0441947
Scp2-ps2	16.1182	1.92434	0.397465	4.84154	1.29e-06	4.88e-06
Rnd2	1270.03	1.92186	0.151078	12.7209	4.53e-37	1.01e-35
Erlin1	2982.82	1.91915	0.0876395	21.8982	2.7e-106	3.31e-104
Agap2	6.51197	1.91894	0.587141	3.26827	0.00108207	0.0028332
Igf2bp3	943.956	1.9183	0.149682	12.8158	1.34e-37	3.08e-36
Psmb8	33.8925	1.91707	0.56648	3.38419	0.000713896	0.00192268
Gm6277	13.6192	1.91701	0.458273	4.18311	2.88e-05	9.35e-05
Phgr1	2888.81	1.91689	0.203184	9.43429	3.94e-21	4.3e-20
Gm37859	4.43139	1.9153	0.726517	2.63628	0.00838204	0.0188844
Lefty1	11.0202	1.91342	0.61199	3.12656	0.00176864	0.00447288
Gm15850	4.29861	1.9117	0.73303	2.60795	0.00910868	0.0203818
Gm38344	11.3365	1.90697	0.485831	3.92516	8.67e-05	0.000265119
Azin2	126.583	1.90665	0.277867	6.86173	6.8e-12	4.13e-11
Nr1i2	1899.74	1.90396	0.110849	17.1761	4.01e-66	2.19e-64
1700019G17Rik	1376.22	1.90387	0.219018	8.69279	3.54e-18	3.3e-17
Gmppb	1498.08	1.89865	0.106209	17.8766	1.79e-71	1.15e-69
Acot12	8.55273	1.89811	0.797297	2.38068	0.0172806	0.0365102
1810011O10Rik	751.83	1.89784	0.288055	6.58846	4.44e-11	2.54e-10
Tstd3	202.81	1.89744	0.246438	7.69944	1.37e-14	1.01e-13
6030445D17Rik	12.7026	1.89543	0.527036	3.5964	0.000322654	0.000912075
Sowaha	458.076	1.89468	0.169797	11.1585	6.51e-29	1.04e-27
Flrt1	5.86072	1.89414	0.640569	2.95696	0.00310684	0.00753139
Ticam1	1441.69	1.89267	0.138822	13.6338	2.52e-42	6.93e-41
Strip2	134.19	1.89132	0.241713	7.82467	5.09e-15	3.87e-14
Slc4a7	7966.47	1.89021	0.163965	11.5281	9.52e-31	1.66e-29
Ifi35	825.826	1.88993	0.159979	11.8136	3.32e-32	6.19e-31
Mgam	27046.1	1.88928	0.166301	11.3606	6.57e-30	1.1e-28
Gm5540	11.3955	1.88925	0.490395	3.8525	0.000116917	0.000351152
St3gal6	1919.98	1.88879	0.138774	13.6106	3.46e-42	9.47e-41
Sdr9c7	16.6559	1.88748	0.418677	4.5082	6.54e-06	2.29e-05
Gm12275	3.07993	1.88586	0.762741	2.47248	0.0134178	0.0290249
A730020E08Rik	102.184	1.88314	0.226037	8.33111	8.01e-17	6.84e-16
Gpc3	354.799	1.88292	0.670923	2.80646	0.00500895	0.0117506
Nudt7	1017.86	1.88281	0.159449	11.8082	3.54e-32	6.58e-31
Tmc5	1426.29	1.88267	0.177291	10.6191	2.43e-26	3.43e-25
Ank	4633.55	1.88267	0.118062	15.9464	3.02e-57	1.36e-55
Trim30e-ps1	3.04914	1.88103	0.804641	2.33772	0.0194018	0.0404233
Abcb9	438.384	1.88053	0.20055	9.37685	6.8e-21	7.33e-20
Acsf2	2026.93	1.8795	0.189006	9.94415	2.67e-23	3.25e-22
Pqlc3	1030.02	1.87945	0.163993	11.4606	2.08e-30	3.58e-29
Mast3	2747.27	1.87869	0.171391	10.9614	5.86e-28	9e-27
Cxcl13	3.60609	1.87552	0.720076	2.60461	0.00919801	0.0205593
Fam221a	128.902	1.87506	0.210756	8.89687	5.74e-19	5.6e-18
Akap7	1749.5	1.87351	0.0917708	20.4151	1.23e-92	1.21e-90
E130309D14Rik	94.4724	1.87129	0.262988	7.11548	1.12e-12	7.19e-12
Mep1a	1165.44	1.8706	0.165995	11.269	1.87e-29	3.05e-28
C2cd2l	1647.63	1.86922	0.144342	12.95	2.35e-38	5.6e-37
Itga2b	48.2965	1.86776	0.295918	6.31175	2.76e-10	1.47e-09
2310016G11Rik	33.1777	1.86682	0.353931	5.27453	1.33e-07	5.53e-07
1810008I18Rik	202.324	1.86279	0.20746	8.97902	2.73e-19	2.73e-18
Gm27149	81.705	1.86223	0.384259	4.84629	1.26e-06	4.77e-06
Tinag	379.468	1.86141	0.142389	13.0727	4.71e-39	1.15e-37
Cpeb3	152.384	1.86121	0.17414	10.688	1.16e-26	1.65e-25
Mir194-2	4.80794	1.86118	0.706276	2.6352	0.00840873	0.0189351
Tpk1	1345.25	1.86027	0.104841	17.7438	1.92e-70	1.19e-68
Ppp1r14d	1833.2	1.85964	0.10508	17.6974	4.39e-70	2.69e-68
2210019I11Rik	116.376	1.85953	0.715779	2.59792	0.00937916	0.0209271
Nxph4	4.316	1.85923	0.760295	2.4454	0.0144691	0.0311149
Efna1	4197.12	1.85826	0.197865	9.39154	5.91e-21	6.39e-20
Mfsd7c	283.327	1.85548	0.274345	6.76328	1.35e-11	8.01e-11
Ackr4	20.5779	1.85476	0.359795	5.15505	2.54e-07	1.03e-06
Aldh18a1	12052.1	1.85358	0.130675	14.1846	1.14e-45	3.5e-44
Bmp2k	1576.21	1.85265	0.0960659	19.2852	7.15e-83	5.87e-81
Tmem132c	12.6433	1.85232	0.74379	2.49039	0.0127604	0.02771
Trpm5	253.044	1.85115	0.229731	8.05787	7.76e-16	6.22e-15
Gm26714	15.3447	1.85101	0.448568	4.12648	3.68e-05	0.000118024
Entpd7	1289.02	1.85068	0.0991629	18.6631	9.89e-78	7.36e-76
Crot	3768.44	1.84945	0.130045	14.2216	6.73e-46	2.08e-44
Pla2g10	26.3193	1.84647	0.295287	6.25312	4.02e-10	2.11e-09
Gm26767	277.646	1.84339	0.242694	7.59555	3.06e-14	2.21e-13
Ccdc8	3.58711	1.84101	0.74822	2.46051	0.0138739	0.02992
BC051142	13.1882	1.84032	0.461746	3.98557	6.73e-05	0.000208709
Nek5	38.5679	1.83823	0.56326	3.26356	0.0011002	0.00287602
Slc30a1	1595.58	1.8379	0.0985959	18.6408	1.5e-77	1.11e-75
Rgs7	13.6447	1.83627	0.505926	3.62953	0.000283942	0.000809607
Klc4	2552.11	1.83624	0.118702	15.4692	5.6e-54	2.28e-52
Chd5	35.3797	1.83466	0.436922	4.19906	2.68e-05	8.75e-05
Tmem65	2561.5	1.83193	0.112978	16.2149	3.95e-59	1.86e-57
Slc37a4	4026.62	1.83164	0.125681	14.5737	4.13e-48	1.36e-46
Vmo1	8.80467	1.83161	0.500073	3.66269	0.000249583	0.000716999
Pax6	39.1995	1.82836	0.372128	4.91325	8.96e-07	3.44e-06
Tha1	436.604	1.82676	0.176262	10.3639	3.62e-25	4.82e-24
Slc16a7	8.23665	1.82634	0.807412	2.26196	0.0236997	0.0485312
2810030D12Rik	72.768	1.82608	0.224616	8.12978	4.3e-16	3.52e-15
Syde2	1607.07	1.82511	0.180408	10.1166	4.67e-24	5.88e-23
5330417C22Rik	1216.38	1.82499	0.239455	7.62143	2.51e-14	1.82e-13
Phyhd1	11.9643	1.82408	0.537833	3.39154	0.000695017	0.00187584
Mcfd2	3279.18	1.82341	0.126744	14.3865	6.29e-47	1.98e-45
Tbc1d21	82.5809	1.82086	0.459559	3.96219	7.43e-05	0.000229122
Gm4787	26.7863	1.82044	0.392442	4.63876	3.51e-06	1.27e-05
Acy1	1217.75	1.82035	0.131066	13.8888	7.4e-44	2.13e-42
Casp7	2560.83	1.81905	0.118868	15.3032	7.28e-53	2.82e-51
Faah	6273.72	1.81765	0.161843	11.231	2.87e-29	4.66e-28
Sh3d21	433.784	1.81592	0.20768	8.74387	2.25e-18	2.13e-17
Mtm1	1745.45	1.8154	0.101332	17.9153	8.95e-72	5.82e-70
B230322F03Rik	10.0043	1.81485	0.560694	3.23678	0.00120885	0.00313617
Nrarp	171.359	1.81427	0.20064	9.04243	1.53e-19	1.55e-18
Pccb	3859.37	1.81346	0.115835	15.6555	3.04e-55	1.29e-53
Mxd1	1581.91	1.81122	0.262726	6.89396	5.43e-12	3.31e-11
Ero1lb	413.951	1.8096	0.212256	8.52558	1.52e-17	1.36e-16
Lgals12	642.885	1.80852	0.107902	16.7608	4.72e-63	2.43e-61
Nacc2	1322.3	1.80333	0.0849781	21.2211	6.1e-100	6.75e-98
Dhrs3	1132.03	1.8033	0.160315	11.2485	2.36e-29	3.84e-28
Pm20d2	76.8905	1.80296	0.203583	8.85612	8.28e-19	8e-18
Sytl2	297.618	1.79985	0.124818	14.4198	3.88e-47	1.23e-45
Spatc1l	4.49736	1.79959	0.686049	2.62312	0.00871274	0.0195575
Larp1b	2477.59	1.79914	0.0854965	21.0435	2.62e-98	2.89e-96
Rnf186	3540.46	1.7986	0.1901	9.46129	3.04e-21	3.34e-20
Jazf1	5.72032	1.79714	0.72247	2.4875	0.0128645	0.0279158
Cryl1	4977.73	1.79661	0.145212	12.3724	3.69e-35	7.73e-34
1700097N02Rik	34.4945	1.79528	0.523747	3.42775	0.000608595	0.00165519
D6Ertd527e	13.7101	1.79504	0.428404	4.19007	2.79e-05	9.09e-05
Vstm2l	24.4602	1.79479	0.436241	4.11422	3.88e-05	0.000124177
Fam3c	1455.73	1.79435	0.191044	9.39231	5.87e-21	6.35e-20
Mfsd6l	246.496	1.79379	0.164707	10.8908	1.27e-27	1.92e-26
Sesn1	1226.86	1.79302	0.0911917	19.6621	4.56e-86	4.04e-84
Gatsl3	51.816	1.79189	0.310733	5.76666	8.09e-09	3.79e-08
Pnma2	11.2804	1.79129	0.544936	3.28716	0.00101203	0.00266333
Prr5	851.489	1.79073	0.113644	15.7574	6.11e-56	2.65e-54
Ppargc1a	781.172	1.79	0.258822	6.91594	4.65e-12	2.85e-11
Angptl6	77.2494	1.78956	0.2588	6.91484	4.68e-12	2.87e-11
Psmb9	142.078	1.78933	0.380231	4.70591	2.53e-06	9.27e-06
Por	9250.02	1.78886	0.140367	12.7441	3.36e-37	7.6e-36
Pcyt1a	3768.24	1.78873	0.142609	12.5429	4.35e-36	9.37e-35
Arl4d	27.2093	1.78864	0.362868	4.92918	8.26e-07	3.18e-06
1110028F18Rik	5.53273	1.78798	0.645614	2.76942	0.00561566	0.0130618
B430010I23Rik	5.95988	1.78744	0.574016	3.11392	0.00184618	0.00465236
Plgrkt	2457.04	1.78705	0.103737	17.2268	1.67e-66	9.25e-65
Tmem120a	1816.22	1.78682	0.147876	12.0833	1.29e-33	2.57e-32
Prkce	763.733	1.78651	0.119839	14.9075	2.94e-50	1.05e-48
Inpp4a	938.43	1.78512	0.134959	13.2271	6.12e-40	1.54e-38
Gm7854	4.36336	1.78136	0.653717	2.72498	0.00643055	0.0148053
Klhl22	1247.6	1.78117	0.172946	10.299	7.12e-25	9.35e-24
Gm31728	3.91028	1.77979	0.680481	2.61549	0.00890997	0.0199647
Pank3	13123.3	1.77941	0.106916	16.6431	3.39e-62	1.73e-60
Gm17619	30.0397	1.77719	0.315989	5.62421	1.86e-08	8.45e-08
Sp100	9.16715	1.77673	0.56719	3.13252	0.00173314	0.00438994
Dhdh	19.7412	1.77164	0.722509	2.45206	0.0142041	0.0305885
Xylt1	40.1648	1.77135	0.313249	5.65476	1.56e-08	7.11e-08
Atp1a1	109443	1.76962	0.0890063	19.8819	5.84e-88	5.27e-86
Gm17023	4.36074	1.76873	0.657086	2.69177	0.00710736	0.0162416
Acadl	6155.93	1.76772	0.15164	11.6573	2.11e-31	3.8e-30
Gm11545	364.029	1.76603	0.181587	9.72554	2.35e-22	2.71e-21
Cyp4f13	1496.48	1.7657	0.180945	9.75824	1.7e-22	1.98e-21
Gm684	392.163	1.7647	0.187783	9.3976	5.58e-21	6.05e-20
Gnat1	17.029	1.76422	0.6938	2.54283	0.0109959	0.0242223
Il18r1	13.5224	1.76134	0.570299	3.08845	0.00201206	0.00504015
Cyp1a1	6.83127	1.76112	0.746968	2.35769	0.0183889	0.0385668
Rps15a-ps4	4.34124	1.75895	0.754233	2.3321	0.0196954	0.0409787
C1ra	63.546	1.75744	0.337909	5.20092	1.98e-07	8.12e-07
Gm37856	3.357	1.75613	0.750649	2.33949	0.0193102	0.040277
1700034P13Rik	24.4808	1.75594	0.401327	4.37534	1.21e-05	4.12e-05
Zzef1	4494.84	1.75413	0.0918645	19.0948	2.79e-81	2.21e-79
Dqx1	2146.91	1.75343	0.145627	12.0406	2.17e-33	4.29e-32
Acaa2	8206.28	1.75295	0.134099	13.0721	4.75e-39	1.16e-37
Aldh1b1	25444.6	1.75242	0.154202	11.3644	6.29e-30	1.05e-28
Nfil3	490.297	1.7519	0.165318	10.5972	3.07e-26	4.31e-25
Mocs1	2176.33	1.74965	0.121468	14.4042	4.87e-47	1.54e-45
Lipe	783.745	1.7488	0.164236	10.6481	1.78e-26	2.52e-25
Sfn	1420.46	1.74793	0.189314	9.233	2.63e-20	2.77e-19
Drc1	23.8794	1.74672	0.324351	5.38529	7.23e-08	3.09e-07
Mir22hg	482.576	1.74639	0.31709	5.50754	3.64e-08	1.6e-07
A230020J21Rik	5.38772	1.74571	0.650839	2.68225	0.00731298	0.0166695
Hcn1	16.8123	1.74355	0.436197	3.99715	6.41e-05	0.000199246
Itga7	313.734	1.74298	0.534504	3.26093	0.00111047	0.00290093
Nek3	322.266	1.74298	0.193292	9.01734	1.93e-19	1.94e-18
Ube2l6	230.409	1.74271	0.234328	7.43706	1.03e-13	7.2e-13
Gm15753	5.99041	1.74107	0.715674	2.43276	0.0149841	0.0321158
P4hb	67830.6	1.74041	0.131758	13.2092	7.77e-40	1.95e-38
Rb1	2830.53	1.73749	0.122739	14.156	1.72e-45	5.22e-44
Gm6123	10.2811	1.73672	0.67238	2.58294	0.00979612	0.0217846
Oas1g	16.5355	1.7361	0.687572	2.52497	0.0115708	0.0253804
Cyp2c55	4277.72	1.73606	0.231512	7.49881	6.44e-14	4.57e-13
Fam213a	14485.9	1.73583	0.248501	6.9852	2.84e-12	1.77e-11
Gramd2	1504.6	1.73415	0.207662	8.35087	6.78e-17	5.82e-16
Abhd1	21.5373	1.73074	0.53421	3.23982	0.00119605	0.00310714
Hrc	34.7705	1.73058	0.436538	3.96432	7.36e-05	0.000227235
Mpz	34.2845	1.72959	0.529349	3.2674	0.00108542	0.00284098
Gm17025	57.4983	1.72904	0.244644	7.06756	1.58e-12	1e-11
2010001A14Rik	165.004	1.72856	0.242214	7.13651	9.57e-13	6.2e-12
Fam109a	2040.95	1.72771	0.0885121	19.5195	7.5e-85	6.52e-83
Dnase1l1	632.388	1.72399	0.156006	11.0508	2.17e-28	3.39e-27
Me3	12.5636	1.72247	0.641075	2.68684	0.00721313	0.0164601
Ica1l	19.9864	1.71897	0.367145	4.682	2.84e-06	1.04e-05
Ppp1r3b	769.654	1.71893	0.25132	6.83959	7.94e-12	4.8e-11
Mfsd7b	2598.28	1.71888	0.19926	8.62632	6.34e-18	5.8e-17
Zhx3	1029.24	1.71722	0.141874	12.1039	1.01e-33	2.02e-32
Chrm3	488.195	1.71588	0.28638	5.99161	2.08e-09	1.03e-08
Zfp711	56.0141	1.71561	0.382238	4.48831	7.18e-06	2.51e-05
Insl6	211.995	1.71558	0.268695	6.38487	1.72e-10	9.28e-10
Rassf5	290.771	1.71178	0.321161	5.32999	9.82e-08	4.14e-07
Hectd3	2427.03	1.71038	0.107431	15.9208	4.55e-57	2.03e-55
Isg15	31.2469	1.70869	0.565062	3.0239	0.00249542	0.00614978
Pex16	1342.89	1.70771	0.11513	14.8329	8.98e-50	3.16e-48
Vegfc	100.313	1.70618	0.25654	6.65073	2.92e-11	1.69e-10
Pxmp4	1557.26	1.70588	0.142569	11.9653	5.4e-33	1.04e-31
Rap1gap2	2155.37	1.70428	0.136045	12.5273	5.29e-36	1.14e-34
Nfkbiz	1023.69	1.70348	0.153316	11.1109	1.11e-28	1.75e-27
Gm37314	18.7933	1.70285	0.414275	4.11043	3.95e-05	0.000126128
Ifi30	5408.47	1.70232	0.104999	16.2128	4.09e-59	1.92e-57
Ifi27	193.809	1.70211	0.401864	4.23553	2.28e-05	7.51e-05
Slc34a2	493.44	1.70141	0.560516	3.03544	0.00240185	0.00593659
Prpsap1	5113.17	1.70107	0.115124	14.776	2.09e-49	7.3e-48
Acadvl	2687.96	1.70063	0.100974	16.8422	1.2e-63	6.31e-62
Il15ra	261.736	1.70024	0.121595	13.9828	1.99e-44	5.82e-43
Aldh2	9320.79	1.70019	0.0937974	18.1262	1.98e-73	1.33e-71
Zyg11a	17.775	1.69874	0.399654	4.25054	2.13e-05	7.04e-05
Ypel2	972.684	1.69757	0.124504	13.6347	2.49e-42	6.85e-41
Acsl5	22049.4	1.69711	0.154534	10.9822	4.66e-28	7.22e-27
Nox1	361.135	1.6941	0.538409	3.14648	0.00165247	0.00420156
Slc7a7	1930.28	1.69358	0.128735	13.1556	1.58e-39	3.93e-38
Disp2	98.9388	1.69279	0.239654	7.06345	1.62e-12	1.03e-11
Adap2os	9.18522	1.68952	0.543927	3.10616	0.00189534	0.00476829
Baiap2l2	4239.11	1.68888	0.0920462	18.3482	3.42e-75	2.38e-73
Gm14257	27.335	1.68851	0.379035	4.45475	8.4e-06	2.91e-05
Alb	17.6268	1.68784	0.459656	3.67197	0.000240686	0.000693328
Tshz2	11.0372	1.68624	0.543125	3.1047	0.00190471	0.00478976
9830144P21Rik	82.3489	1.68475	0.279815	6.02093	1.73e-09	8.64e-09
Adipor2	14132	1.68387	0.111258	15.1348	9.55e-52	3.59e-50
Mroh6	42.1715	1.68191	0.275513	6.10463	1.03e-09	5.23e-09
Lipg	1436.09	1.68036	0.156384	10.7451	6.25e-27	9.05e-26
Trim5	16.4996	1.68004	0.575019	2.92172	0.00348106	0.00838566
Rxra	4016.89	1.67978	0.0828741	20.2691	2.41e-91	2.29e-89
Pde8b	211.411	1.67845	0.237534	7.06616	1.59e-12	1.01e-11
9130230L23Rik	189.812	1.67782	0.238554	7.03331	2.02e-12	1.27e-11
Mpp1	5352.21	1.67745	0.166752	10.0596	8.33e-24	1.04e-22
Gsta4	12961.8	1.67696	0.228279	7.34608	2.04e-13	1.4e-12
Ttc7	4751.07	1.67662	0.110353	15.1932	3.92e-52	1.49e-50
Cdc42ep5	1273.11	1.67662	0.121279	13.8244	1.82e-43	5.19e-42
Kcnj2	185.962	1.6762	0.397036	4.22178	2.42e-05	7.95e-05
Myom3	150.521	1.6738	0.234117	7.14941	8.72e-13	5.67e-12
Ccdc68	180.992	1.67347	0.19717	8.48746	2.11e-17	1.88e-16
Fam134b	1308.16	1.6718	0.186912	8.94434	3.74e-19	3.7e-18
Tnfaip8l3	19.048	1.66696	0.495515	3.36409	0.000767963	0.00205536
Slc39a14	8686.51	1.66622	0.168978	9.86057	6.17e-23	7.37e-22
Myrfl	1761.44	1.66601	0.0729044	22.852	1.4e-115	1.94e-113
Plcl2	998.885	1.66528	0.0769759	21.6337	8.65e-104	1.01e-101
Map1a	63.9066	1.66417	0.266829	6.23684	4.46e-10	2.33e-09
Lrrc16b	57.2643	1.65971	0.263858	6.29018	3.17e-10	1.68e-09
Fam98c	773.441	1.65433	0.128201	12.9042	4.26e-38	1.01e-36
Ndrg1	25873.8	1.65279	0.202585	8.1585	3.39e-16	2.8e-15
Pde9a	909.739	1.6519	0.120665	13.6899	1.17e-42	3.22e-41
Zswim5	792.747	1.6504	0.0850665	19.4013	7.52e-84	6.39e-82
Gata6	2898.25	1.65037	0.131518	12.5486	4.05e-36	8.76e-35
Ano6	6817.21	1.64912	0.108885	15.1455	8.12e-52	3.05e-50
Rasal1	87.2395	1.64895	0.275445	5.98648	2.14e-09	1.06e-08
Dok4	1191.25	1.64867	0.108958	15.1312	1.01e-51	3.77e-50
L1cam	1655.99	1.64711	0.222795	7.39293	1.44e-13	9.96e-13
E130102H24Rik	19.8255	1.64578	0.430121	3.82632	0.000130075	0.000388411
9130208D14Rik	12807.3	1.6455	0.206101	7.98393	1.42e-15	1.12e-14
Trim12a	139.684	1.6439	0.374545	4.38904	1.14e-05	3.88e-05
Ppm1h	620.137	1.64364	0.240322	6.83934	7.96e-12	4.8e-11
Ctso	329.37	1.64226	0.206122	7.96739	1.62e-15	1.27e-14
9130019O22Rik	261.132	1.64052	0.187903	8.73066	2.53e-18	2.38e-17
Gm15315	214.592	1.63722	0.646722	2.53157	0.0113553	0.0249414
Ms4a1	5.10321	1.63644	0.684629	2.39026	0.0168366	0.0356752
Aldh9a1	8134.37	1.63632	0.10521	15.5529	1.52e-54	6.33e-53
Chchd7	897.968	1.63402	0.0973141	16.7912	2.83e-63	1.47e-61
Acot6	80.5752	1.63212	0.255277	6.39353	1.62e-10	8.79e-10
Pik3cg	48.3736	1.63111	0.368966	4.42075	9.84e-06	3.38e-05
Exd1	71.8725	1.63057	0.301675	5.40507	6.48e-08	2.78e-07
Pcnx	3745.13	1.63003	0.0855925	19.0441	7.35e-81	5.79e-79
Lyz2	18.3612	1.62973	0.389838	4.18053	2.91e-05	9.45e-05
Ltc4s	23.8554	1.62969	0.35885	4.54143	5.59e-06	1.97e-05
Smim1	10.1863	1.62887	0.579228	2.81214	0.00492125	0.0115616
Hsf4	49.0614	1.6285	0.310742	5.24067	1.6e-07	6.6e-07
Nol3	79.1564	1.62739	0.278488	5.84364	5.11e-09	2.45e-08
Scarb1	4196.09	1.62695	0.181676	8.95525	3.39e-19	3.36e-18
Mvp	5735.55	1.62667	0.13937	11.6716	1.78e-31	3.22e-30
Hmgcl	1938.66	1.62565	0.124712	13.0351	7.72e-39	1.87e-37
AW112010	115.297	1.6251	0.258214	6.29361	3.1e-10	1.64e-09
Arl4a	1147.8	1.62431	0.127739	12.7159	4.83e-37	1.08e-35
AI427809	68.7719	1.62377	0.492941	3.29403	0.000987603	0.00260418
Tnfaip8l2	7.60516	1.62289	0.71773	2.26115	0.0237501	0.0486212
2010308F09Rik	12.6397	1.62243	0.518014	3.13201	0.00173611	0.00439698
ENSMUSG00000056106	5.44134	1.62173	0.612311	2.64854	0.00808408	0.0182711
Gstt2	1150.63	1.61714	0.212497	7.61017	2.74e-14	1.98e-13
Hagh	1363.02	1.61615	0.114999	14.0536	7.32e-45	2.18e-43
Gm16124	66.5759	1.6161	0.187992	8.59665	8.21e-18	7.47e-17
Arsa	879.583	1.61604	0.200592	8.05633	7.86e-16	6.29e-15
Igsf23	5067.32	1.6155	0.161542	10.0004	1.52e-23	1.86e-22
Cldn2	8309.19	1.61509	0.139327	11.5921	4.52e-31	8.05e-30
Rab37	16.5523	1.61397	0.374562	4.30896	1.64e-05	5.48e-05
Cyb5a	7232.07	1.61232	0.159844	10.0868	6.32e-24	7.89e-23
Hdc	59.2987	1.61121	0.260128	6.19392	5.87e-10	3.04e-09
Atp8a1	1644.91	1.61103	0.133054	12.108	9.58e-34	1.92e-32
Gm27572	11.0248	1.61078	0.461748	3.48844	0.000485842	0.00134161
Pygl	124.84	1.61076	0.612741	2.62878	0.00856917	0.0192581
Gm19541	5.86598	1.6104	0.633512	2.54202	0.0110214	0.0242762
Gfra3	89.9452	1.60861	0.264122	6.09039	1.13e-09	5.71e-09
Deptor	5043.8	1.60335	0.125497	12.776	2.23e-37	5.09e-36
Rimbp2	103.786	1.60278	0.275068	5.82685	5.65e-09	2.7e-08
Polg2	400.504	1.60119	0.121406	13.1887	1.02e-39	2.55e-38
Tmem116	77.3394	1.60105	0.525185	3.04855	0.00229952	0.00570229
Mov10	1874.16	1.60084	0.140077	11.4283	3.02e-30	5.15e-29
Entpd2	464.181	1.59988	0.196334	8.1488	3.68e-16	3.02e-15
Gkn3	141.62	1.5943	0.302353	5.27298	1.34e-07	5.57e-07
Amacr	659.564	1.59375	0.152756	10.4333	1.75e-25	2.38e-24
Mnx1	165.232	1.59289	0.215712	7.38432	1.53e-13	1.06e-12
Xpnpep2	677.469	1.59019	0.309824	5.13256	2.86e-07	1.15e-06
Txndc17	3671.3	1.59014	0.0923516	17.2184	1.93e-66	1.07e-64
Ppp1r14c	11.1233	1.58761	0.508085	3.12469	0.00177992	0.0044984
Dhx58	76.4005	1.58363	0.380226	4.16496	3.11e-05	0.000100644
Arsg	432.286	1.5835	0.267891	5.91098	3.4e-09	1.65e-08
Dlc1	65.5397	1.58347	0.455186	3.47874	0.000503776	0.00138725
Oacyl	9.26342	1.58316	0.581878	2.72077	0.00651296	0.0149829
Slc7a2	384.95	1.58224	0.32846	4.81715	1.46e-06	5.48e-06
Erc2	100.309	1.58149	0.217785	7.26168	3.82e-13	2.56e-12
3110070M22Rik	25.2591	1.58119	0.374997	4.21656	2.48e-05	8.13e-05
Tnik	1897.8	1.5802	0.137972	11.453	2.27e-30	3.89e-29
Pxk	2161.47	1.57544	0.0794525	19.8287	1.68e-87	1.51e-85
Ugt2b1	19.8445	1.57491	0.368513	4.2737	1.92e-05	6.38e-05
Pgc	31.4744	1.57392	0.455441	3.45581	0.000548639	0.00150167
Gm16464	4.88752	1.57361	0.653192	2.4091	0.0159917	0.03406
Gstp1	6173.6	1.57325	0.11962	13.152	1.66e-39	4.11e-38
Slc6a8	2542	1.57255	0.207402	7.58214	3.4e-14	2.45e-13
Sdhb	7821.95	1.57248	0.109058	14.4188	3.94e-47	1.25e-45
Mterf2	436.613	1.57205	0.194934	8.06456	7.35e-16	5.9e-15
Abcc8	35.5227	1.56955	0.421037	3.72781	0.00019315	0.000563478
Cebpg	4571.79	1.56746	0.0987123	15.8791	8.84e-57	3.92e-55
Guca1a	34.4133	1.56716	0.389604	4.02245	5.76e-05	0.00017992
Pycrl	2215.03	1.56656	0.0977447	16.0271	8.27e-58	3.78e-56
Myo1d	14219.9	1.56281	0.115823	13.4931	1.72e-41	4.57e-40
Slc25a44	2510.32	1.5625	0.117813	13.2626	3.82e-40	9.69e-39
Il17rc	1169.61	1.56176	0.160721	9.7172	2.55e-22	2.94e-21
Abhd14b	929.29	1.56138	0.094477	16.5266	2.36e-61	1.18e-59
Slc25a42	962.68	1.56048	0.152659	10.222	1.58e-24	2.04e-23
ENSMUSG00000097143	27.635	1.55981	0.342562	4.55338	5.28e-06	1.87e-05
Rbp4	62.036	1.55975	0.327801	4.75822	1.95e-06	7.25e-06
Mtmr11	377.321	1.55896	0.263965	5.90594	3.51e-09	1.7e-08
Fsd1	16.0103	1.55805	0.510126	3.05425	0.00225621	0.00560163
Rab3b	11.8852	1.55788	0.443651	3.5115	0.000445582	0.00123555
Slc17a4	2257.61	1.55762	0.200331	7.77526	7.53e-15	5.67e-14
Lrrc39	109.451	1.55743	0.190333	8.18266	2.78e-16	2.3e-15
Zfr2	369.972	1.55703	0.317794	4.8995	9.61e-07	3.68e-06
Aamdc	730.45	1.55067	0.104315	14.8652	5.55e-50	1.97e-48
Mapre3	347.364	1.55051	0.337204	4.59813	4.26e-06	1.53e-05
Spry3	104.827	1.55037	0.260911	5.94215	2.81e-09	1.38e-08
Fcamr	63.4057	1.54957	0.253102	6.12231	9.22e-10	4.7e-09
Rhov	36.4663	1.54862	0.429765	3.60342	0.00031406	0.000889
Fbp2	6503.08	1.54819	0.125261	12.3597	4.32e-35	9.02e-34
Lgals2	17656.3	1.54818	0.107881	14.3508	1.05e-46	3.31e-45
Akr1c12	5389.02	1.54806	0.172338	8.9827	2.64e-19	2.64e-18
Pde11a	25.1335	1.54734	0.341419	4.53208	5.84e-06	2.06e-05
Snx9	3333.92	1.54733	0.0692045	22.3588	9.91e-111	1.3e-108
Gm11725	6.60319	1.54707	0.621672	2.48857	0.0128257	0.0278373
Fap	7.29368	1.54651	0.632776	2.44401	0.014525	0.0312264
Mettl7b	486.994	1.54515	0.281525	5.48849	4.05e-08	1.78e-07
Clrn3	2985.21	1.54394	0.0904703	17.0657	2.67e-65	1.45e-63
Tmem263	893.14	1.53995	0.135598	11.3567	6.87e-30	1.15e-28
Net1	11081.2	1.5397	0.096946	15.882	8.44e-57	3.75e-55
Lgals9	10187.8	1.53949	0.174445	8.82505	1.09e-18	1.05e-17
BC016579	380.033	1.53885	0.171522	8.97177	2.92e-19	2.91e-18
Asic3	30.1374	1.53817	0.438511	3.50772	0.000451962	0.00125248
Slc17a3	21.3811	1.53764	0.391581	3.92676	8.61e-05	0.00026344
Fam234a	7569.88	1.53664	0.151983	10.1105	4.96e-24	6.23e-23
Ern2	429.834	1.53254	0.270409	5.6675	1.45e-08	6.62e-08
Ctsc	3093.75	1.52949	0.100558	15.2101	3.03e-52	1.15e-50
Mylk3	216.049	1.52878	0.271403	5.63289	1.77e-08	8.05e-08
Ms4a10	2975.42	1.52706	0.169305	9.01957	1.89e-19	1.9e-18
Rfk	5310.31	1.52656	0.127649	11.959	5.83e-33	1.12e-31
Sertad2	1924.44	1.52562	0.0896688	17.014	6.47e-65	3.49e-63
Gm14207	104.362	1.52241	0.27516	5.53283	3.15e-08	1.39e-07
Gm29590	10.2759	1.52163	0.45734	3.32714	0.000877426	0.00233063
Adam4	40.1913	1.51845	0.308045	4.92931	8.25e-07	3.18e-06
Pdss1	1949.97	1.51788	0.103711	14.6356	1.66e-48	5.59e-47
Hsd17b11	3864.03	1.5155	0.162827	9.30747	1.31e-20	1.39e-19
Ap1g2	3325.45	1.51343	0.0864917	17.498	1.48e-68	8.72e-67
Lcp1	2966.93	1.51175	0.209057	7.23129	4.78e-13	3.17e-12
Slc44a3	1802.87	1.50928	0.0983452	15.3467	3.72e-53	1.46e-51
Glt28d2	174.498	1.50569	0.199572	7.54461	4.54e-14	3.25e-13
Espn	1905.04	1.50499	0.219033	6.87106	6.37e-12	3.87e-11
Pi4k2b	3557.6	1.5046	0.0976645	15.4058	1.5e-53	5.96e-52
Dnajb9	874.856	1.50433	0.107001	14.059	6.79e-45	2.03e-43
Elmod3	745.405	1.5039	0.158489	9.48896	2.33e-21	2.57e-20
Afm	52.5372	1.50311	0.666564	2.25502	0.0241322	0.0493143
4932438H23Rik	19.2604	1.50178	0.33039	4.54547	5.48e-06	1.94e-05
Slc4a4	4326.63	1.50141	0.151523	9.90877	3.81e-23	4.6e-22
Zfyve21	1354.68	1.50111	0.177771	8.44405	3.07e-17	2.69e-16
Prkaa2	3002.82	1.49878	0.12209	12.2761	1.22e-34	2.5e-33
Rnasel	3329.23	1.49852	0.168244	8.90679	5.25e-19	5.13e-18
Prdx5	4756.79	1.49841	0.17476	8.5741	9.99e-18	9.04e-17
Gm15908	5.48673	1.49744	0.58719	2.55018	0.0107666	0.0237543
Ccbl1	1191.99	1.4974	0.151362	9.89281	4.47e-23	5.37e-22
Eng	5.05441	1.49667	0.611837	2.4462	0.0144371	0.0310491
Aldh3a2	7589.8	1.49654	0.13317	11.2378	2.66e-29	4.32e-28
C430002N11Rik	7.17846	1.49585	0.542609	2.75677	0.00583761	0.0135433
Slc35c2	2666.12	1.49582	0.147184	10.1629	2.9e-24	3.69e-23
Cd200	111.689	1.49533	0.237831	6.28734	3.23e-10	1.71e-09
Grin1	264.918	1.49336	0.340726	4.38288	1.17e-05	3.99e-05
Sprr2a3	3459.08	1.49296	0.381372	3.91471	9.05e-05	0.000276351
Bmp2	247.713	1.49198	0.313864	4.75359	2e-06	7.42e-06
1700112J16Rik	9.39491	1.49066	0.462048	3.2262	0.00125444	0.00324592
Ogdh	14944.1	1.49045	0.122413	12.1755	4.2e-34	8.51e-33
Fgf1	726.495	1.49008	0.292313	5.09756	3.44e-07	1.38e-06
Rusc1	567.272	1.48992	0.127078	11.7244	9.55e-32	1.75e-30
Gsta3	6142.03	1.48966	0.236771	6.29157	3.14e-10	1.66e-09
Duox2	126.318	1.48608	0.41862	3.54996	0.000385296	0.0010772
Ptgr1	12094.3	1.48537	0.247796	5.99434	2.04e-09	1.01e-08
Nnt	3253.29	1.48525	0.391405	3.79466	0.000147847	0.00043779
Plekhb1	176.493	1.48451	0.625039	2.37506	0.017546	0.0369985
Pdcd4	3314.29	1.48386	0.085523	17.3505	1.96e-67	1.1e-65
Hykk	60.606	1.48377	0.370197	4.00807	6.12e-05	0.000190627
Gm28661	5.11238	1.48273	0.645357	2.29754	0.0215881	0.0445854
Gpr22	36.3739	1.4819	0.37857	3.91447	9.06e-05	0.000276585
Pcp4l1	97.7928	1.48169	0.336398	4.40456	1.06e-05	3.63e-05
Car7	12.2369	1.48143	0.41003	3.61299	0.000302687	0.000858628
Hoga1	80.6717	1.47991	0.351703	4.20784	2.58e-05	8.43e-05
Chad	24.625	1.47921	0.417076	3.54661	0.00039022	0.00108976
Pdzk1	259.134	1.47901	0.610018	2.42453	0.0153281	0.0328006
Ccser1	596.082	1.47845	0.167486	8.82727	1.07e-18	1.03e-17
Tesk2	753.479	1.47619	0.127873	11.5442	7.9e-31	1.39e-29
Bglap3	31.9437	1.47539	0.361462	4.08172	4.47e-05	0.000141774
Heph	3809.33	1.47419	0.142072	10.3763	3.18e-25	4.26e-24
[truncated: 697 more rows]
