# Supplementary material for: R-Spondin chromosome rearrangements drive Wnt-dependent tumour initiation and maintenance in the intestine
Source: Nat Commun. 2017 Jul 11;8:15945. doi: 10.1038/ncomms15945 (PMC5508203; doi:10.1038/ncomms15945)
Supplement: Supplementary Data 3 [file ncomms15945-s4.xlsx]

## Sheet: Supp Data 3
Gene Symbol	baseMean	log2FC	lfcSE	stat	pvalue	padj
Rspo3	380.565	5.3829	0.176159	30.557	4.57e-205	6.89e-201
