# Supplementary material for: R-Spondin chromosome rearrangements drive Wnt-dependent tumour initiation and maintenance in the intestine
Source: Nat Commun. 2017 Jul 11;8:15945. doi: 10.1038/ncomms15945 (PMC5508203; doi:10.1038/ncomms15945)
Supplement: Supplementary Data 4 [file ncomms15945-s5.xlsx]

## Sheet: Supp Data 4
Gene Symbol	baseMean	log2FC	lfcSE	stat	pvalue	padj
Nkd1	39.0188	-1.03933	0.194844	-5.33416	9.6e-08	0.000144584
Ptk7	101.754	-1.0761	0.195808	-5.49569	3.89e-08	7.33e-05
Gm37844	72.5228	-1.07823	0.196052	-5.49973	3.8e-08	7.33e-05
Cpq	199.352	-1.09895	0.166033	-6.61885	3.62e-11	2.73e-07
Sardh	117.486	-1.11685	0.193436	-5.77375	7.75e-09	1.95e-05
Cul9	64.4892	-1.14765	0.18715	-6.13228	8.66e-10	2.61e-06
Sdc2	16.7667	-1.17524	0.189842	-6.19063	5.99e-10	2.49e-06
Rps6ka6	24.6575	-1.19924	0.194207	-6.17504	6.61e-10	2.49e-06
