# Supplementary material for: R-Spondin chromosome rearrangements drive Wnt-dependent tumour initiation and maintenance in the intestine
Source: Nat Commun. 2017 Jul 11;8:15945. doi: 10.1038/ncomms15945 (PMC5508203; doi:10.1038/ncomms15945)
Supplement: Supplementary Data 5 [file ncomms15945-s6.xlsx]

## Sheet: Sheet1
Primer	Sequence	Application
Rspo2-A	CACCGTTTAAACTAAGAGGCGCGA	sgRNA cloning
	AAACTCGCGCCTCTTAGTTTAAAC	sgRNA cloning
Rspo2-B	CACCGCTAAGAGGCGCGAAGGTGC	sgRNA cloning
	AAACGCACCTTCGCGCCTCTTAGC	sgRNA cloning
Eif3e-prox	CACCGACTCGGCTGTGCGTCCGGA	sgRNA cloning
	AAACTCCGGACGCACAGCCGAGTC	sgRNA cloning
Eif3e-mid	CACCGATTGGAGTATAAAAGTTCC	sgRNA cloning
	AAACGGAACTTTTATACTCCAATC	sgRNA cloning
Rspo3-proxA	CACCGATCATCCCAAATTCCCGCC	sgRNA cloning
	AAACGGCGGGAATTTGGGATGATC	sgRNA cloning
Rspo2-proxB	CACCGTCCTTTGAGGCTCCGACGG	sgRNA cloning
	AAACCCGTCGGAGCCTCAAAGGAC	sgRNA cloning
Rspo3-midA	CACCGATATCATAAGCACTGCCGG	sgRNA cloning
	AAACCCGGCAGTGCTTATGATATC	sgRNA cloning
Rspo2-midB	CACCGGACAGACAGGTCGCTTATG	sgRNA cloning
	AAACCATAAGCGACCTGTCTGTCC	sgRNA cloning
Ptprk-proxA	CACCGTACATTTACAAACGTCGTA	sgRNA cloning
	AAACTACGACGTTTGTAAATGTAC	sgRNA cloning
Ptprk-proxB	CACCGGGGTAAGCCTTCCGGGAAT	sgRNA cloning
	AAACATTCCCGGAAGGCTTACCCC	sgRNA cloning
Ptprk-midA	CACCGAAGACATTTTCGACTCTAC	sgRNA cloning
	AAACGTAGAGTCGAAAATGTCTTC	sgRNA cloning
Ptprk-midB	CACCGGGATTTCTTTACATAATCG	sgRNA cloning
	AAACCGATTATGTAAAGAAATCCC	sgRNA cloning
U6-GUIDE F (NsiI):	ATGCTATGCATGAGGGCCTATTTCCCATGATT	sgRNA subcloning into c3GIC9
U6-GUIDE R2 (SbfI):	TGACACCTGCAGGTCTAGCTCTAAAACAAAAAAGC	sgRNA subcloning into c3GIC9
Eif3e-mid_F1	ACAGAGCTTACACTGAGAGGT	genomic PCR
Eif3e-mid_R1	TCTCCAGCATCTCACCATTGA	genomic PCR
Ptprk-prox_F2	ATCTCGGTGTGTTCTGCCAG	genomic PCR
Ptprk-prox_R1	TGTCCAGGAGAACAGCGAAC	genomic PCR
Rspo2_F1	AAATGACGGGCTCCTGGAAG	genomic PCR
Rspo2_R1	TAGAGCGCCTTTCCTTCTGC	genomic PCR
Rspo3-prox_F1	GAGCTTGCTCACTGTCCCTT	genomic PCR
Rspo3-prox_R1	CACCTGTCAGCTGGTTTTGC	genomic PCR
Rosa26_F	AAAGTCGCTCTGAGTTGTTAT	genomic PCR
Rosa26_R	CCTCCAATTTTACACCTGTTC	genomic PCR
Eif3e-OFT1-F	AAGAAAGCCAAGCAGAACGG	genomic PCR
Eif3e-OFT1-R	TCTCTCCCTCCTTCCATCCT	genomic PCR
Eif3e-OFT2-F	CTGGTCTGAGTCCCTGTGTT	genomic PCR
Eif3e-OFT2-R	TTCCTAAGCCTCGGTTCTGG	genomic PCR
Eif3e-OFT3-F	GCTGCTGGACCTTCTTAAGC	genomic PCR
Eif3e-OFT3-R	AGCCAACAGGTTCTCTTCGA	genomic PCR
Eif3e-OFT4-F	AGAGGGGGAGGGAAAGATGA	genomic PCR
Eif3e-OFT4-R	CACCTTGTGAATGATGGGGC	genomic PCR
Eif3e-OFT5-F	AGTATCAATCCCTTTGTGATAGATTTT	genomic PCR
Eif3e-OFT5-R	CATCGCACAGGGTGATTAGC	genomic PCR
Rspo2-OFT1-F	GTCTGGGAGTGTTGCAATGG	genomic PCR
Rspo2-OFT1-R	AAACATTATCCGTCCTGCGC	genomic PCR
Rspo2-OFT2-F	CTCTTCGCGGTTAGCTCCTA	genomic PCR
Rspo2-OFT2-R	TCCAAGAGGGCCTGATTCAG	genomic PCR
Rspo2-OFT3-F	CTTTAGGCCTGCTCCAGAGT	genomic PCR
Rspo2-OFT3-R	TGAGAAGTCGGGGTCTCAAC	genomic PCR
Rspo2-OFT4-F	GGACTCAAGGCTTCCCTCTT	genomic PCR
Rspo2-OFT4-R	CACTTCCACATTGCTGCTGT	genomic PCR
Rspo2-OFT5-F	TCATGACTGGAATCCGAGGT	genomic PCR
Rspo2-OFT5-R	AGGGACCTTGCACAGTCATA	genomic PCR
Ptprk-OFT1-F	GATGTCAGAGTCTGCCCAGT	genomic PCR
Ptprk-OFT1-R	CCAAGAGGCAGCTTTCAAGG	genomic PCR
Ptprk-OFT2-F	GCAAGTACCTGGACAAGCAA	genomic PCR
Ptprk-OFT2-R	TGTGATTGGGGCTTTGCTTT	genomic PCR
Ptprk-OFT3-F	GTCACTCTGGGTCTCCTCAG	genomic PCR
Ptprk-OFT3-R	AGTCACAGACACTCACCTGG	genomic PCR
Ptprk-OFT4-F	CACATGTCTGGCTTCTCTGC	genomic PCR
Ptprk-OFT4-R	AACATGTGCTCTGGGATCCA	genomic PCR
Ptprk-OFT5-F	ACCCCATTTCGAGTGTGCTA	genomic PCR
Ptprk-OFT5-R	ACCGTACATGGGTGGAAACT	genomic PCR
Rspo3-OFT1-F	GGAGCACGCACAGACAAATT	genomic PCR
Rspo3-OFT1-R	AAGTCTGGTCCCCCAAACAA	genomic PCR
Rspo3-OFT2-F	AGCTGAACGTTTGCTTGTGT	genomic PCR
Rspo3-OFT2-R	TCTTGAAGCCACAAACTGCC	genomic PCR
Rspo3-OFT3-F	GTGGGTGTTGAGAACTGCAG	genomic PCR
Rspo3-OFT3-R	CCTCAGTGTTGTCTCCCTGT	genomic PCR
Rspo3-OFT4-F	ACAAAGCGGACAGAGGAAGA	genomic PCR
Rspo3-OFT4-R	GTTGCCACGGTTGTAGAGTC	genomic PCR
Rspo3-OFT5-F	TGCACCGACACTCCACTAAA	genomic PCR
Rspo3-OFT5-R	CAGCAAGAGAACCAGAGGGA	genomic PCR
Ptprk_298F	GCTCTCTGGCTTCTGTACCC	qPCR
Ptprk_402R	GTGGTAGTCACAAGCCCCTG	qPCR
Rspo3_369	AAAGTGCCTTGACAGTTGCC	qPCR
Rspo3_466	ATGGACTCCATTCACTGGCC	qPCR
Eif3e_70F	GCATCGCGCATTTTCTGGAT	qPCR
Eif3e_214R	ACATCCATAGCAAAATCCACCA	qPCR
Rspo2_923	TGGATTACAGCCAGTGCCAA	qPCR
Rspo2_1035	GCTGCAACCATTGTCCTTCG	qPCR
Sox17_201R	TCTTGGGGAAATAGGAAGGC	qPCR
Sox17_33L	CCAGAAACTGCAGACCAGAAG	qPCR
Tacstd2_260R	AATACCTGTGAGCCCATTGC	qPCR
Tacstd2_164L	AGAGCAACTGTACATGCCCC	qPCR
Ifitm1_192R	CGTATCACCCACCATCTTCC	qPCR
Ifitm1_47L	CCACAATCAACATGCCTGAG	qPCR
Krt4_578L	CAAGGTCCTGGAGACCAAAT	qPCR
Krt4_683R	TGCTCAAAGTGTCCAGGTTC	qPCR
Msln_221R	CAGGTCCAGTGGAAGAGCAT	qPCR
Msln_128L	CATTACACTCCGGGGACATC	qPCR
Sox21_1704R	TTCGAGCTGGTCATTCACTG	qPCR
Sox21_1612L	GGGCAGCCTTACTCTGATTG	qPCR
Ly6a_197R	GGCAGATGGGTAAGCAAAGA	qPCR
Ly6a_90L	CAATTACCTGCCCCTACCCT	qPCR
Anxa1_123R	ATTTTCAAGAAAACGGGCCT	qPCR
Anxa1_20L	AGAGTCTCTCTTCAGTCCCCG	qPCR
Prox1_206R	GGCATTGAAAAACTCCCGTA	qPCR
Prox1_101L	GCTATACCGAGCCCTCAACA	qPCR
Nkd1_227R	ACTCCTCGATGCCTTTCCTT	qPCR
Nkd1_122L	GGGAAACTTCACTCGAAGCC	qPCR
Apcdd1_2149L	GCAGCTGCCTTCTTCTCTCT	qPCR
Apcdd1_2259R	AGTGTGGAAGGGATTTGGAG	qPCR
Rpl27a_F	CATGGGCAAGAAGAAGATCG	qPCR
Rpl27a_R	TCCAAGGGGATATCCACAGA	qPCR
Echdc1_F1	GTGGAGTGGCCTTATCTATGTTC	qPCR
Echdc1_R1	ACATGCTGTAGTAAGTTCTGCTC	qPCR
Rnf146_1	GCATCTTCTTCACCAGCTGTC	qPCR
Rnf146_2	AAAAGACTGCGAGGTGGCT	qPCR
Cpq_F1	AACCTTCTTACCCACTGGACT	qPCR
Cpq_R1	ACATAAGCGACAACAGCCCAT	qPCR
Sdc2_F1	TGTGTCCGCAGAGACGAGAA	qPCR
Sdc2_R1	GGAATCAGTTGGGATGTTGTCA	qPCR
Rps6ka6_F1	CGCCATCAGCCAAACTCAGAT	qPCR
Rps6ka6_R1	ATGTTCGCTTTTTCATGTTCCG	qPCR
Ptk7_F2	CTTCACCTTGAGTGTTGCAGA	qPCR
Ptk7_R2	GGTGGCTGGGCTGAAAACT	qPCR
Sardh_F1	CGGGTCCTACGTGTAGCTG	qPCR
Sardh_R1	TGATAAGGAACACTCTTCTCGGT	qPCR
Cul9_F1	AAGATTCAAGTTACATGCCAGCC	qPCR
Cul9_R1	CCGTGTTAAGTTCTGTGCTGATG	qPCR
Axin2_F	GCAGCTCAGCAAAAAGGGAAAT	qPCR
Axin2_R	TACATGGGGAGCACTGTCTCGT	qPCR
Ptprk_F	GGGAGCTTGCTCACTGTCC	Taqman
Rspo3_R	AAGGGTAGATTCAGAGCTGTCC	Taqman
Probe	CCGCCCCAGGTTGATTGACTAGAC	Taqman
